# Supplementary material for: The actin capping protein in Aspergillus nidulans enhances dynein function without significantly affecting Arp1 filament assembly
Source: Sci Rep. 2018 Jul 30;8:11419. doi: 10.1038/s41598-018-29818-4 (PMC6065395; doi:10.1038/s41598-018-29818-4)
Supplement: Supplementary file 2 — supplementary data set 1 [file 41598_2018_29818_MOESM2_ESM.xlsx]

## Sheet: Sheet1
Protein #1:	p25-GFP/∆C-HookA-S
1578 unique peptides,
394 total protein
Protein FDR: 0.00 % (0 protein(s))
One Hit Wonders: 151
Protein #2:	negative control
224 unique peptides,
126 total protein
Protein FDR: 0.00 % (0 protein(s))
One Hit Wonders: 83
limit:
«1»
↓ Unique #1	Unique #2	Total #1	Total #2	reference #1	reference #2	Gene Symbol #1	Gene Symbol #2	MWT(kDa) #1	MWT(kDa) #2	AVG #1	AVG #2
133		150		sp|P45444|DYHC_EMENI		nudA		491.77		2.9484	0
55		65		tr|Q5AZF7|Q5AZF7_EMENI		AN6323.2		141.54		3.2208	0
30	3	31	3	tr|Q5B2S6|Q5B2S6_EMENI	tr|Q5B2S6|Q5B2S6_EMENI	AN5154.2	AN5154.2	155.89	155.89	2.9913	2.3575
28	7	29	7	tr|Q5AZF0|Q5AZF0_EMENI	tr|Q5AZF0|Q5AZF0_EMENI	AN6330.2	AN6330.2	93.69	93.69	3.0253	2.5577
24		28		tr|C8V4E0|C8V4E0_EMENI		ANIA_03589		50.26		3.2296	0
23		23		sp|Q00083|APSA_EMENI		apsA		183.57		2.8026	0
20		25		tr|Q5BDC6|Q5BDC6_EMENI		nudI		75.42		2.9369	0
19		19		tr|C8VB15|C8VB15_EMENI		ANIA_04664		56.21		3.2771	0
19	4	25	5	tr|C8VN64|C8VN64_EMENI	tr|C8VN64|C8VN64_EMENI	ANIA_02315	ANIA_02315	55.35	55.35	3.2029	2.6816
18		20		sp|O74689|NDE1_EMENI		nudE		64.6		2.9773	0
18	6	19	6	sp|Q5B041|HSP60_EMENI	sp|Q5B041|HSP60_EMENI	hsp60	hsp60	61.81	61.81	2.8901	2.492
18		19		tr|C8VDC2|C8VDC2_EMENI		ANIA_07111		96.81		3.2181	0
17	8	17	8	tr|C8V8J7|C8V8J7_EMENI	tr|C8V8J7|C8V8J7_EMENI	ANIA_04443	ANIA_04443	86.77	86.77	3.0436	2.5263
17		17		tr|G5EAZ5|G5EAZ5_EMENI		AN5028.2		124.73		2.9322	0
16		16		sp|O60039|APSB_EMENI		apsB		120.94		2.9244	0
15	5	16	6	sp|Q5B0C0|HSP7M_EMENI	sp|Q5B0C0|HSP7M_EMENI	AN6010	AN6010	72.33	72.33	3.0379	2.6557
15		15		tr|Q5B8E5|Q5B8E5_EMENI		AN3185.2		61.6		3.083	0
14	5	17	6	tr|C8VMQ7|C8VMQ7_EMENI	tr|C8VMQ7|C8VMQ7_EMENI	ANIA_01523	ANIA_01523	60.03	60.03	3.1335	2.6876
14	3	14	3	tr|Q5B0D1|Q5B0D1_EMENI	tr|Q5B0D1|Q5B0D1_EMENI	AN5999.2	AN5999.2	128.79	128.79	2.8783	2.7136
14	1	14	1	tr|Q5BBL2|Q5BBL2_EMENI	tr|Q5BBL2|Q5BBL2_EMENI	AN2068.2	AN2068.2	141.43	141.43	2.7219	1.5933
13	6	21	7	tr|C8V4B4|C8V4B4_EMENI	tr|C8V4B4|C8V4B4_EMENI	ANIA_04218	ANIA_04218	50.51	50.51	2.852	2.4157
13	2	13	2	tr|Q5B6C4|Q5B6C4_EMENI	tr|Q5B6C4|Q5B6C4_EMENI	AN3906.2	AN3906.2	123.64	123.64	2.9201	3.2365
12		13		tr|Q5B0V1|Q5B0V1_EMENI		AN5829.2		139.98		2.7202	0
12		13		tr|Q5BDA5|Q5BDA5_EMENI		AN1475.2		73.44		3.07	0
11	5	15	8	sp|P20359|ACTG_EMENI	sp|P20359|ACTG_EMENI	acnA	acnA	41.61	41.61	2.9287	2.1891
11		11		sp|Q00664|LIS1_EMENI		nudF		48.81		3.1578	0
11	4	11	4	sp|Q5B630|PABP_EMENI	sp|Q5B630|PABP_EMENI	pab1	pab1	79.27	79.27	2.5424	2.5458
11		11		tr|C8V1V3|C8V1V3_EMENI		ANIA_06717		35.72		3.3422	0
11		18		tr|Q5B3G3|Q5B3G3_EMENI		AN4917.2		69.69		2.347	0
11	1	11	1	tr|Q5B4R8|Q5B4R8_EMENI	tr|Q5B4R8|Q5B4R8_EMENI	AN4462.2	AN4462.2	131.26	131.26	2.5295	1.7053
10	5	10	5	sp|C8VG90|ACON_EMENI	sp|C8VG90|ACON_EMENI	acoA	acoA	84.92	84.92	2.8643	2.6015
10	4	10	5	sp|Q5B2V1|HSP70_EMENI	sp|Q5B2V1|HSP70_EMENI	hsp70	hsp70	69.87	69.87	2.8143	2.8519
10	3	10	3	tr|C8VEZ6|C8VEZ6_EMENI	tr|C8VEZ6|C8VEZ6_EMENI	ANIA_05134	ANIA_05134	234.09	234.09	2.7069	2.0544
10		10		tr|Q5B592|Q5B592_EMENI		AN4288.2		80.98		3.3035	0
9		9		sp|C8V8H4|DED1_EMENI		ded1		71.2		2.6753	0
9		9		tr|Q5B287|Q5B287_EMENI		AN5343.2		107.64		2.5991	0
9	1	12	1	tr|Q5B9M4|Q5B9M4_EMENI	tr|Q5B9M4|Q5B9M4_EMENI	AN2756.2	AN2756.2	108.96	108.96	3.0826	2.8842
9		9		tr|Q5BAF0|Q5BAF0_EMENI		AN2480.2		130.27		3.137	0
9		15		tr|Q5BBX7|Q5BBX7_EMENI		AN1953.2		43.03		2.7756	0
8		17		sp|O94111|DYL1_EMENI		nudG		11.02		3.7003	0
8	1	8	1	sp|P18819|DHE4_EMENI	sp|P18819|DHE4_EMENI	gdhA	gdhA	49.58	49.58	3.3169	2.457
8	1	8	1	tr|C8VIX6|C8VIX6_EMENI	tr|C8VIX6|C8VIX6_EMENI	ANIA_02998	ANIA_02998	110.72	110.72	2.8178	2.1949
8	1	8	2	tr|Q5AYC2|Q5AYC2_EMENI	tr|Q5AYC2|Q5AYC2_EMENI	AN6708.2	AN6708.2	51.82	51.82	3.5202	2.8411
8		10		tr|Q5B0M3|Q5B0M3_EMENI		AN5907.2		16.89		2.8428	0
7	1	7	1	sp|P08157|ALDH_EMENI	sp|P08157|ALDH_EMENI	aldA	aldA	54.1	54.1	3.1316	3.455
7	2	7	2	sp|P20445|G3P_EMENI	sp|P20445|G3P_EMENI	gpdA	gpdA	36.29	36.29	3.2283	2.3878
7		7		sp|P22944|NIR_EMENI		niiA		122.57		2.7676	0
7	2	8	2	sp|Q5B0J9|DBP2_EMENI	sp|Q5B0J9|DBP2_EMENI	dbp2	dbp2	60.87	60.87	3.2044	2.883
7	2	7	3	sp|Q5B3H2|CLU_EMENI	sp|Q5B3H2|CLU_EMENI	clu1	clu1	135.58	135.58	2.5565	1.9234
7		7		sp|Q5B6I7|FCJ1_EMENI		fcj1		68.59		3.0944	0
7	2	7	2	tr|C8V2U2|C8V2U2_EMENI	tr|C8V2U2|C8V2U2_EMENI	ANIA_06060	ANIA_06060	162.78	162.78	2.6353	2.2125
7		7		tr|C8VCW3|C8VCW3_EMENI		ANIA_07248		100.5		3.0107	0
7		7		tr|C8VD89|C8VD89_EMENI		ANIA_10901		115.16		2.5964	0
7	3	7	3	tr|Q5AQM2|Q5AQM2_EMENI	tr|Q5AQM2|Q5AQM2_EMENI	AN9408.2	AN9408.2	232.24	232.24	2.8841	2.5847
7		7		tr|Q5AWR8|Q5AWR8_EMENI		AN7262.2		164.32		3.1901	0
7		7		tr|Q5B2V4|Q5B2V4_EMENI		AN5126.2		72.98		2.8401	0
7		7		tr|Q5BFD3|Q5BFD3_EMENI		AN0747.2		53.23		2.477	0
6	3	6	3	tr|C8V7Z2|C8V7Z2_EMENI	tr|C8V7Z2|C8V7Z2_EMENI	ANIA_10626	ANIA_10626	61.44	61.44	2.7146	1.9165
6	1	6	1	tr|Q5AU54|Q5AU54_EMENI	tr|Q5AU54|Q5AU54_EMENI	AN8176.2	AN8176.2	40.18	40.18	3.6052	2.3798
6		6		tr|Q5B1K9|Q5B1K9_EMENI		AN5571.2		117.86		3.1045	0
6	1	6	1	tr|Q5B706|Q5B706_EMENI	tr|Q5B706|Q5B706_EMENI	AN3674.2	AN3674.2	58.21	58.21	3.0151	3.5406
6		6		tr|Q5B761|Q5B761_EMENI		AN3619.2		151.9		2.8193	0
6		6		tr|Q5BBL8|Q5BBL8_EMENI		AN2062.2		73.65		3.0418	0
6	2	6	2	tr|Q5BDQ5|Q5BDQ5_EMENI	tr|Q5BDQ5|Q5BDQ5_EMENI	AN1325.2	AN1325.2	111.59	111.59	2.3563	1.977
6	1	6	1	tr|Q5BE53|Q5BE53_EMENI	tr|Q5BE53|Q5BE53_EMENI	AN1177.2	AN1177.2	105.68	105.68	2.6354	2.1758
6		6		tr|Q5BE72|Q5BE72_EMENI		AN1158.2		150.71		3.3039	0
6		7		tr|Q5BGT3|Q5BGT3_EMENI		AN0247.2		120.02		2.4322	0
5	1	5	1	sp|P10653|TBB1_EMENI	sp|P10653|TBB1_EMENI	benA	benA	49.82	49.82	3.2856	3.1852
5		5		sp|Q5AWS6|CDC48_EMENI		cdc48		90.48		2.7553	0
5	2	5	2	sp|Q5B948|IF4A_EMENI	sp|Q5B948|IF4A_EMENI	tif1	tif1	44.91	44.91	2.5598	2.851
5		6		sp|Q5BBF4|CAPZA_EMENI		cap1		30.02		3.1128	0
5		5		tr|C8V007|C8V007_EMENI		ANIA_10735		399.89		2.4544	0
5		5		tr|C8V1M3|C8V1M3_EMENI		ANIA_06688		52		3.195	0
5		5		tr|C8V3D8|C8V3D8_EMENI		ANIA_09468		15.93		2.1	0
5		5		tr|C8V3P5|C8V3P5_EMENI		ANIA_08273		47.74		3.7421	0
5		5		tr|C8V3R6|C8V3R6_EMENI		ANIA_08293		101.94		2.9173	0
5		5		tr|C8VJ65|C8VJ65_EMENI		ANIA_02916		70.91		2.8159	0
5		5		tr|C8VT28|C8VT28_EMENI		ANIA_01166		22.12		2.4688	0
5		6		tr|G5EAT9|G5EAT9_EMENI		AN6126.2		255.02		3.014	0
5		6		tr|Q5ATW1|Q5ATW1_EMENI		AN8269.2		79.76		3.4807	0
5		5		tr|Q5AW94|Q5AW94_EMENI		AN7436.2		55.81		2.6118	0
5		5		tr|Q5B1Q9|Q5B1Q9_EMENI		alpA		96.31		3.5173	0
5		6		tr|Q5B3L3|Q5B3L3_EMENI		AN4867.2		108.78		2.6961	0
5		5		tr|Q5B9A9|Q5B9A9_EMENI		AN2871.2		90.89		3.3006	0
5		5		tr|Q5BF33|Q5BF33_EMENI		AN0847.2		108.87		2.5604	0
4	2	4	2	sp|P11977|PGK_EMENI	sp|P11977|PGK_EMENI	pgkA	pgkA	44.88	44.88	2.5649	1.8584
4		4		sp|P18695|TBG_EMENI		mipA		50.74		3.6692	0
4	1	5	1	sp|P38091|CYC_EMENI	sp|P38091|CYC_EMENI	cycA	cycA	12.37	12.37	2.9455	3.5937
4	2	4	2	sp|Q5AZM3|SEC31_EMENI	sp|Q5AZM3|SEC31_EMENI	sec31	sec31	137.62	137.62	2.7432	2.172
4	1	4	1	sp|Q5B9N7|EIF3A_EMENI	sp|Q5B9N7|EIF3A_EMENI	tif32	tif32	118.27	118.27	2.4503	1.6531
4		4		sp|Q9P8K9|HEX1_EMENI		hex1		25.08		2.6267	0
4		4		tr|C8V028|C8V028_EMENI		ANIA_10745		66.3		2.8204	0
4	3	4	3	tr|C8V621|C8V621_EMENI	tr|C8V621|C8V621_EMENI	ANIA_03954	ANIA_03954	53.99	53.99	2.5828	2.9967
4	1	4	1	tr|C8VBJ9|C8VBJ9_EMENI	tr|C8VBJ9|C8VBJ9_EMENI	ANIA_10946	ANIA_10946	74.47	74.47	2.4879	2.3056
4		4		tr|C8VG95|C8VG95_EMENI		ANIA_05520		29.43		2.6737	0
4	5	4	5	tr|C8VIR5|C8VIR5_EMENI	tr|C8VIR5|C8VIR5_EMENI	ANIA_03058	ANIA_03058	51.74	51.74	2.5028	2.5952
4	1	4	1	tr|C8VLW2|C8VLW2_EMENI	tr|C8VLW2|C8VLW2_EMENI	ANIA_10202	ANIA_10202	42.72	42.72	3.3241	3.1362
4	6	4	8	tr|C8VRL0|C8VRL0_EMENI	tr|C8VRL0|C8VRL0_EMENI	ANIA_09407	ANIA_09407	204.86	204.86	2.205	2.4286
4	2	5	2	tr|C8VRQ4|C8VRQ4_EMENI	tr|C8VRQ4|C8VRQ4_EMENI	ANIA_00688	ANIA_00688	74.54	74.54	2.2749	1.9731
4	1	4	1	tr|Q5AUM1|Q5AUM1_EMENI	tr|Q5AUM1|Q5AUM1_EMENI	AN8009.2	AN8009.2	38.2	38.2	2.839	3.1727
4		4		tr|Q5B1Y9|Q5B1Y9_EMENI		AN5441.2		18		3.0465	0
4		4		tr|Q5B4I5|Q5B4I5_EMENI		AN4545.2		102.41		2.6294	0
4		4		tr|Q5B4S0|Q5B4S0_EMENI		AN4460.2		105.18		3.3866	0
4		4		tr|Q5B500|Q5B500_EMENI		AN4380.2		96.42		2.7831	0
4		5		tr|Q5B5U3|Q5B5U3_EMENI		AN4087.2		28.89		2.7393	0
4		4		tr|Q5B5W6|Q5B5W6_EMENI		AN4064.2		33.79		3.3878	0
4		4		tr|Q5B7M5|Q5B7M5_EMENI		AN3455.2		124.08		3.0017	0
4		4		tr|Q5BDK2|Q5BDK2_EMENI		AN1378.2		21.66		2.9747	0
4		4		tr|Q5BEW8|Q5BEW8_EMENI		AN0912.2		38.98		3.0365	0
4	1	4	1	tr|Q5BGE9|Q5BGE9_EMENI	tr|Q5BGE9|Q5BGE9_EMENI	AN0381.2	AN0381.2	57.07	57.07	3.2402	1.8728
3		3		sp|P16928|ACSA_EMENI		facA		74.23		3.1564	0
3		3		sp|P24633|TBA1_EMENI		tubA		50.33		2.7255	0
3		4		sp|P27073|RS19_EMENI		rps19		16.44		2.5688	0
3	2	3	2	sp|P41764|G6PD_EMENI	sp|P41764|G6PD_EMENI	gsdA	gsdA	58.94	58.94	2.5267	2.0846
3		3		sp|Q5B135|ENO_EMENI		enoA		47.46		3.5344	0
3	2	3	2	sp|Q5B1X8|RSE1_EMENI	sp|Q5B1X8|RSE1_EMENI	rse1	rse1	132.92	132.92	3.2653	2.8453
3		3		sp|Q5BGB9|SAR1_EMENI		sar1		21.42		2.3777	0
3		3		sp|Q5BGP0|CAPZB_EMENI		cap2		30.08		2.8367	0
3		3		sp|Q92412|LYS4_EMENI		lys4		84.03		2.2447	0
3		3		tr|C8V0H6|C8V0H6_EMENI		ANIA_06499		34.16		2.7156	0
3		3		tr|C8V0H7|C8V0H7_EMENI		ANIA_06500		17.08		3.1931	0
3		3		tr|C8V1L4|C8V1L4_EMENI		ANIA_06679		16.83		2.4744	0
3		3		tr|C8V1N7|C8V1N7_EMENI		ANIA_06700		102.15		2.5136	0
3		3		tr|C8V3Q8|C8V3Q8_EMENI		kipA		96.08		2.4105	0
3		3		tr|C8V6R6|C8V6R6_EMENI		ANIA_10476		31.82		3.3179	0
3		3		tr|C8V742|C8V742_EMENI		ANIA_08182		44.28		2.5238	0
3		3		tr|C8V7K1|C8V7K1_EMENI		ANIA_03706		17.64		1.9853	0
3		3		tr|C8V894|C8V894_EMENI		ANIA_10564		108.31		2.5044	0
3		3		tr|C8V8V4|C8V8V4_EMENI		ANIA_04388		14.5		3.1508	0
3		4		tr|C8VB12|C8VB12_EMENI		ANIA_04667		43.09		3.1606	0
3	1	3	1	tr|C8VCK1|C8VCK1_EMENI	tr|C8VCK1|C8VCK1_EMENI	ANIA_07350	ANIA_07350	53.57	53.57	2.6855	3.2758
3		3		tr|C8VDC6|C8VDC6_EMENI		ANIA_07107		28.92		2.6209	0
3		3		tr|C8VJ63|C8VJ63_EMENI		ANIA_02918		57.64		2.5139	0
3		3		tr|C8VK50|C8VK50_EMENI		ANIA_09148		57.52		2.7836	0
3		3		tr|C8VLE0|C8VLE0_EMENI		ANIA_02012		55.1		3.3133	0
3		3		tr|C8VLW1|C8VLW1_EMENI		ANIA_11227		40.81		4.1033	0
3		3		tr|C8VMF2|C8VMF2_EMENI		ANIA_10198		79.84		2.6007	0
3		3		tr|C8VS08|C8VS08_EMENI		ANIA_00646		118.63		2.8435	0
3		3		tr|C8VU63|C8VU63_EMENI		ANIA_01003		41.81		2.2637	0
3	1	3	1	tr|G5EB17|G5EB17_EMENI	tr|G5EB17|G5EB17_EMENI	AN4872.2	AN4872.2	17.65	17.65	3.3009	2.0159
3		3		tr|Q5ASM3|Q5ASM3_EMENI		AN8707.2		58.55		3.051	0
3		3		tr|Q5AUB2|Q5AUB2_EMENI		AN8118.2		17.89		2.6112	0
3		3		tr|Q5AVD8|Q5AVD8_EMENI		AN7742.2		16.87		3.4699	0
3		3		tr|Q5AYJ9|Q5AYJ9_EMENI		AN6631.2		19.48		4.436	0
3		3		tr|Q5AZJ3|Q5AZJ3_EMENI		AN6287.2		23.69		2.4955	0
3		3		tr|Q5B060|Q5B060_EMENI		AN6070.2		61.54		2.5919	0
3		4		tr|Q5B0F7|Q5B0F7_EMENI		AN5973.2		71.35		2.8428	0
3	1	3	1	tr|Q5B0H0|Q5B0H0_EMENI	tr|Q5B0H0|Q5B0H0_EMENI	AN5960.2	AN5960.2	15.69	15.69	3.1077	2.0146
3	1	3	1	tr|Q5B163|Q5B163_EMENI	tr|Q5B163|Q5B163_EMENI	AN5717.2	AN5717.2	121.09	121.09	2.0168	2.0779
3		3		tr|Q5B1Y4|Q5B1Y4_EMENI		AN5446.2		59.45		2.9172	0
3		4		tr|Q5B358|Q5B358_EMENI		AN5022.2		21.46		3.0326	0
3		3		tr|Q5B3S8|Q5B3S8_EMENI		AN4802.2		18.13		2.1988	0
3		3		tr|Q5B4X8|Q5B4X8_EMENI		AN4402.2		29.89		3.1446	0
3	1	4	1	tr|Q5B8R0|Q5B8R0_EMENI	tr|Q5B8R0|Q5B8R0_EMENI	AN3070.2	AN3070.2	58.74	58.74	2.2089	2.2369
3	1	3	1	tr|Q5BAJ4|Q5BAJ4_EMENI	tr|Q5BAJ4|Q5BAJ4_EMENI	AN2436.2	AN2436.2	71.52	71.52	3.6168	3.2477
3		3		tr|Q5BAW4|Q5BAW4_EMENI		AN2316.2		22.16		3.6411	0
3		3		tr|Q5BBT7|Q5BBT7_EMENI		AN1993.2		46.93		2.4138	0
3		3		tr|Q5BCU2|Q5BCU2_EMENI		AN1638.2		97.94		2.7713	0
3	1	3	1	tr|Q5BE08|Q5BE08_EMENI	tr|Q5BE08|Q5BE08_EMENI	AN1222.2	AN1222.2	42.18	42.18	3.5881	1.9654
3		3		tr|Q5BEI3|Q5BEI3_EMENI		AN1047.2		81.1		2.1907	0
3		3		tr|Q5BFI5|Q5BFI5_EMENI		AN0695.2		24.12		2.0791	0
3		3		tr|Q5BFV5|Q5BFV5_EMENI		AN0575.2		101.54		2.2662	0
2	1	2	1	sp|P07547|ARO1_EMENI	sp|P07547|ARO1_EMENI	aromA	aromA	172.56	172.56	2.0373	1.9243
2		2		sp|P22360|KPYK_EMENI		pkiA		58.1		2.8984	0
2		2		sp|P23750|H41_EMENI		hhfA		11.35		2.2693	0
2		2		sp|P24634|TBA2_EMENI		tubB		50.03		2.7045	0
2		2		sp|Q12555|MET3_EMENI		met3		63.88		2.534	0
2		2		sp|Q5AZT7|LONM_EMENI		pim1		121.76		3.7169	0
2		2		sp|Q5B5B0|PAN1_EMENI		pan1		160.62		3.1885	0
2		2		sp|Q5B6H7|CYM1_EMENI		cym1		116.97		2.4577	0
2		2		sp|Q5BB01|YOP1_EMENI		yop1		18.91		2.4203	0
2		2		sp|Q5BGH1|EIF3B_EMENI		prt1		84.18		3.7775	0
2		2		sp|Q8TFN0|NDK_EMENI		swoH		16.9		3.043	0
2		2		tr|C8UZY3|C8UZY3_EMENI		ANIA_05873		98.82		2.5133	0
2		2		tr|C8V131|C8V131_EMENI		ANIA_10834		54		2.5899	0
2	1	2	1	tr|C8V3Z4|C8V3Z4_EMENI	tr|C8V3Z4|C8V3Z4_EMENI	ANIA_04282	ANIA_04282	99.12	99.12	2.7857	2.9014
2		2		tr|C8V7I2|C8V7I2_EMENI		ANIA_08254		7.73		3.8312	0
2		2		tr|C8V8E0|C8V8E0_EMENI		ANIA_04494		14.83		3.0625	0
2		2		tr|C8V8L0|C8V8L0_EMENI		ANIA_05014		14.09		3.6765	0
2		2		tr|C8V9B5|C8V9B5_EMENI		ANIA_08863		46.26		2.8529	0
2		2		tr|C8VA50|C8VA50_EMENI		ANIA_08698		19.53		1.973	0
2		2		tr|C8VAM4|C8VAM4_EMENI		ANIA_04794		29.42		2.1888	0
2		2		tr|C8VAT2|C8VAT2_EMENI		ANIA_04742		13.06		3.4586	0
2	1	2	1	tr|C8VBX3|C8VBX3_EMENI	tr|C8VBX3|C8VBX3_EMENI	ANIA_07625	ANIA_07625	41.43	41.43	3.2723	2.1507
2		2		tr|C8VC98|C8VC98_EMENI		ANIA_07000		47.18		2.6493	0
2		2		tr|C8VFD3|C8VFD3_EMENI		ANIA_10709		77.38		2.8969	0
2		2		tr|C8VFD8|C8VFD8_EMENI		ANIA_05790		47.87		1.8354	0
2	1	2	1	tr|C8VH99|C8VH99_EMENI	tr|C8VH99|C8VH99_EMENI	ANIA_03466	ANIA_03466	50.64	50.64	1.5154	3.5079
2		2		tr|C8VHA5|C8VHA5_EMENI		ANIA_10417		55.82		2.7418	0
2		2		tr|C8VIY5|C8VIY5_EMENI		ANIA_02989		13.91		3.4725	0
2		2		tr|C8VKS4|C8VKS4_EMENI		ANIA_01904		59.76		2.279	0
2		2		tr|C8VKT1|C8VKT1_EMENI		ANIA_01911		48.44		2.1522	0
2		2		tr|C8VN54|C8VN54_EMENI		ANIA_02306		25.08		4.1706	0
2		2		tr|C8VQ27|C8VQ27_EMENI		ANIA_00843		23.9		3.1872	0
2	1	2	1	tr|C8VR90|C8VR90_EMENI	tr|C8VR90|C8VR90_EMENI	ANIA_00745	ANIA_00745	32.76	32.76	2.3224	1.7549
2		2		tr|C8VRK6|C8VRK6_EMENI		ANIA_09403		40.55		3.0959	0
2		2		tr|C8VS47|C8VS47_EMENI		ANIA_01333		14.76		3.4477	0
2		2		tr|C8VTE9|C8VTE9_EMENI		ANIA_00433		17.4		3.7352	0
2		2		tr|C8VUG3|C8VUG3_EMENI		ANIA_10130		10.19		1.9051	0
2		2		tr|C8VUJ2|C8VUJ2_EMENI		ANIA_00262		17.9		2.8137	0
2		2		tr|C8VUK2|C8VUK2_EMENI		ANIA_00252		31.95		3.4602	0
2		2		tr|G5EB80|G5EB80_EMENI		AN0054.2		64.18		1.5622	0
2		2		tr|Q5AQG5|Q5AQG5_EMENI		AN9465.2		21.77		2.9151	0
2		2		tr|Q5AS56|Q5AS56_EMENI		AN8874.2		88.19		2.496	0
2		2		tr|Q5AS74|Q5AS74_EMENI		AN8856.2		16.75		3.2439	0
2		2		tr|Q5ASM6|Q5ASM6_EMENI		AN8704.2		17.86		2.2416	0
2		2		tr|Q5ASX5|Q5ASX5_EMENI		AN8605.2		17.79		2.299	0
2		2		tr|Q5AVI4|Q5AVI4_EMENI		AN7696.2		98.07		3.5705	0
2		2		tr|Q5AWJ6|Q5AWJ6_EMENI		AN7334.2		135.56		3.4733	0
2		2		tr|Q5AXH7|Q5AXH7_EMENI		AN7003.2		25.58		2.2354	0
2		2		tr|Q5AYR7|Q5AYR7_EMENI		AN6563.2		46.19		3.007	0
2		2		tr|Q5AZL5|Q5AZL5_EMENI		AN6265.2		60.64		3.4416	0
2	1	2	1	tr|Q5AZQ2|Q5AZQ2_EMENI	tr|Q5AZQ2|Q5AZQ2_EMENI	AN6228.2	AN6228.2	161.57	161.57	2.5034	2.4559
2		2		tr|Q5AZT0|Q5AZT0_EMENI		AN6200.2		140.61		3.1185	0
2		2		tr|Q5B048|Q5B048_EMENI		AN6082.2		11.38		3.3844	0
2		2		tr|Q5B0Y0|Q5B0Y0_EMENI		AN5800.2		20.87		3.3481	0
2		2		tr|Q5B158|Q5B158_EMENI		AN5722.2		65.05		2.4085	0
2		3		tr|Q5B167|Q5B167_EMENI		AN5713.2		60.76		2.612	0
2	1	2	1	tr|Q5B1T1|Q5B1T1_EMENI	tr|Q5B1T1|Q5B1T1_EMENI	AN5499.2	AN5499.2	230.37	230.37	2.8872	1.802
2		2		tr|Q5B2R8|Q5B2R8_EMENI		AN5162.2		45.46		1.9549	0
2		2		tr|Q5B3G4|Q5B3G4_EMENI		AN4916.2		22.76		2.8097	0
2		2		tr|Q5B411|Q5B411_EMENI		AN4719.2		135.23		2.3076	0
2		2		tr|Q5B697|Q5B697_EMENI		AN3933.2		138.16		1.9217	0
2		2		tr|Q5B6N6|Q5B6N6_EMENI		AN3794.2		103.69		2.6241	0
2		2		tr|Q5B6X7|Q5B6X7_EMENI		AN3703.2		9.11		3.6294	0
2	1	2	1	tr|Q5B6X8|Q5B6X8_EMENI	tr|Q5B6X8|Q5B6X8_EMENI	AN3702.2	AN3702.2	119.6	119.6	2.1492	2.2824
2		2		tr|Q5B7N3|Q5B7N3_EMENI		AN3447.2		59.37		2.1006	0
2		2		tr|Q5B7R7|Q5B7R7_EMENI		AN3413.2		28.22		2.6122	0
2		2		tr|Q5B900|Q5B900_EMENI		AN2980.2		12.34		3.4256	0
2		2		tr|Q5B9P6|Q5B9P6_EMENI		AN2734.2		33.41		3.1035	0
2		2		tr|Q5BAA4|Q5BAA4_EMENI		AN2526.2		44.33		3.4554	0
2	1	2	1	tr|Q5BAJ5|Q5BAJ5_EMENI	tr|Q5BAJ5|Q5BAJ5_EMENI	AN2435.2	AN2435.2	52.95	52.95	2.5486	1.5275
2		2		tr|Q5BAJ8|Q5BAJ8_EMENI		AN2432.2		11.18		2.6932	0
2	1	2	1	tr|Q5BBG0|Q5BBG0_EMENI	tr|Q5BBG0|Q5BBG0_EMENI	AN2120.2	AN2120.2	121.38	121.38	3.0001	2.1127
2		2		tr|Q5BD37|Q5BD37_EMENI		AN1543.2		67.7		2.0973	0
2		2		tr|Q5BD46|Q5BD46_EMENI		AN1534.2		26.38		2.9243	0
2		2		tr|Q5BF10|Q5BF10_EMENI		AN0870.2		32.93		2.2132	0
2		2		tr|Q5BF99|Q5BF99_EMENI		AN0781.2		99.66		2.9773	0
2		3		tr|Q5BFA4|Q5BFA4_EMENI		AN0776.2		20.61		2.5282	0
2		2		tr|Q5BG67|Q5BG67_EMENI		AN0463.2		237.31		2.4373	0
2		2		tr|Q5BGI1|Q5BGI1_EMENI		AN0349.2		69.63		1.8234	0
2		2		tr|Q5BGT8|Q5BGT8_EMENI		AN0242.2		98.1		2.5835	0
2		2		tr|Q5BH96|Q5BH96_EMENI		AN0084.2		27.27		2.6698	0
1		1		sp|G5EAZ2|THI4_EMENI		thiA		35.59		1.6158	0
1		1		sp|P04828|TPIS_EMENI		tpiA		27.14		2.4211	0
1		1		sp|P08843|ADH1_EMENI		alcA		37.13		2.0949	0
1		1		sp|P10874|TBB2_EMENI		tubC		50.03		2.2551	0
1		2		sp|P23754|H2B_EMENI		htbA		14.95		1.758	0
1		1		sp|P29429|THIO_EMENI		TRX1		11.69		3.8196	0
1		1		sp|P50125|CYSD_EMENI		cysD		47.26		2.7225	0
1		2		sp|P87208|PDC_EMENI		pdcA		62.56		3.4364	0
1		1		sp|Q00771|KCC1_EMENI		cmkA		46.78		2.3654	0
1		1		sp|Q03134|FDH_EMENI		aciA		40.11		2.8023	0
1	1	1	1	sp|Q5AQL1|SYA_EMENI	sp|Q5AQL1|SYA_EMENI	ala1	ala1	107.24	107.24	2.5578	2.0832
1		1		sp|Q5AS60|RS3A_EMENI		rps1		29.1		1.536	0
1		2		sp|Q5ASI4|NACB_EMENI		egd1		18.21		3.0157	0
1		1		sp|Q5ASN8|PMP20_EMENI		AN8692		18.52		2.0655	0
1		1		sp|Q5AUI1|LBSA_EMENI		lbsA		23.38		3.0029	0
1		1		sp|Q5B1J4|MPG1_EMENI		mpg1		40.28		2.1104	0
1		1		sp|Q5B1X5|UTP10_EMENI		utp10		198.6		2.8634	0
1		1		sp|Q5B2E9|P2OX_EMENI		p2ox		67.81		1.8691	0
1		1		sp|Q5B2V8|KAD2_EMENI		adk1		28.58		2.7719	0
1		1		sp|Q5B4P0|TIM50_EMENI		tim50		60.21		2.3525	0
1		1		sp|Q5B5C1|EIF3M_EMENI		AN4259		49.82		1.7942	0
1	1	1	1	sp|Q5B6D6|ACON2_EMENI	sp|Q5B6D6|ACON2_EMENI	acoB	acoB	84.96	84.96	2.3192	2.6538
1		1		sp|Q5B6W0|SEC24_EMENI		sec24		99.16		2.5019	0
1		1		sp|Q5B778|CCR4_EMENI		ccr4		76.42		3.2934	0
1		1		sp|Q5B8F8|RSSA_EMENI		rps0		31.56		1.9019	0
1	1	1	2	sp|Q5BB37|CARA_EMENI	sp|Q5BB37|CARA_EMENI	cpa-1	cpa-1	49.61	49.61	1.6725	1.9173
1		1		sp|Q5BFH3|XRN2_EMENI		rat1		115.72		2.1708	0
1		1		sp|Q5BFN9|TCTP_EMENI		AN0641		20.01		1.5389	0
1		1		sp|Q5BGR9|SEC23_EMENI		sec23		85.65		2.422	0
1		1		sp|Q9C3Y4|RHOA_EMENI		rhoA		21.67		1.871	0
1		1		sp|Q9P931|PGM_EMENI		pgmB		60.65		2.7504	0
1		1		sp|Q9UW83|PDX1_EMENI		pyroA		32.33		2.4957	0
1	1	1	1	tr|C8V0B9|C8V0B9_EMENI	tr|C8V0B9|C8V0B9_EMENI	ANIA_06496	ANIA_06496	94.29	94.29	2.1907	1.803
1		1		tr|C8V0V7|C8V0V7_EMENI		ANIA_06574		78.57		1.9791	0
1		1		tr|C8V115|C8V115_EMENI		ANIA_10807		111.42		2.4094	0
1		1		tr|C8V2L7|C8V2L7_EMENI		ANIA_11499		8.27		4.963	0
1		1		tr|C8V333|C8V333_EMENI		ANIA_06014		76.66		4.0084	0
1		1		tr|C8V3Z5|C8V3Z5_EMENI		ANIA_04281		22.29		4.0311	0
1		1		tr|C8V4D7|C8V4D7_EMENI		ANIA_03592		61.63		3.1708	0
1		1		tr|C8V4L4|C8V4L4_EMENI		ANIA_10515		110.04		1.8791	0
1		1		tr|C8V5T7|C8V5T7_EMENI		ANIA_08021		44.32		4.2798	0
1		1		tr|C8V746|C8V746_EMENI		ANIA_11052		157.49		4.0251	0
1		1		tr|C8V782|C8V782_EMENI		ANIA_11054		108.35		2.9865	0
1		1		tr|C8V7B0|C8V7B0_EMENI		ANIA_03739		52.26		3.1774	0
1		1		tr|C8V7D1|C8V7D1_EMENI		mpkB		40.97		2.8318	0
1	1	1	1	tr|C8V7J5|C8V7J5_EMENI	tr|C8V7J5|C8V7J5_EMENI	ANIA_11411	ANIA_11411	6.71	6.71	2.304	2.1623
1		2		tr|C8V8D3|C8V8D3_EMENI		ANIA_04500		11.3		2.9058	0
1		1		tr|C8V8S9|C8V8S9_EMENI		ANIA_10553		17.3		1.9061	0
1		1		tr|C8V966|C8V966_EMENI		ANIA_10546		41.42		2.5143	0
1		2		tr|C8VAK9|C8VAK9_EMENI		ANIA_10595		65.16		2.0164	0
1		1		tr|C8VAT8|C8VAT8_EMENI		ANIA_10585		15.51		1.692	0
1		1		tr|C8VB95|C8VB95_EMENI		ANIA_07423		67.03		1.9818	0
1		1		tr|C8VBC1|C8VBC1_EMENI		ANIA_10953		45.23		1.7152	0
1		1		tr|C8VBH6|C8VBH6_EMENI		ANIA_11565		11.12		1.9534	0
1		1		tr|C8VBU6|C8VBU6_EMENI		ANIA_07602		20.75		2.5957	0
1		1		tr|C8VDC9|C8VDC9_EMENI		ANIA_07104		99.13		1.7703	0
1		1		tr|C8VDE0|C8VDE0_EMENI		ANIA_10898		51.18		1.9386	0
1		1		tr|C8VGD2|C8VGD2_EMENI		ANIA_10681		13.93		2.7343	0
1		1		tr|C8VH81|C8VH81_EMENI		ANIA_09066		66.82		3.3071	0
1		1		tr|C8VJ33|C8VJ33_EMENI		ANIA_10350		104.03		2.6215	0
1		1		tr|C8VJ38|C8VJ38_EMENI		ANIA_02943		50.49		3.0501	0
1		1		tr|C8VJZ5|C8VJZ5_EMENI		ANIA_02731		45.41		2.3814	0
1	2	1	2	tr|C8VLV0|C8VLV0_EMENI	tr|C8VLV0|C8VLV0_EMENI	ANIA_11139	ANIA_11139	58.88	58.88	2.0496	3.2323
1	4	1	4	tr|C8VMA9|C8VMA9_EMENI	tr|C8VMA9|C8VMA9_EMENI	ANIA_10266	ANIA_10266	114.73	114.73	2.0125	2.2233
1		1		tr|C8VMR6|C8VMR6_EMENI		ANIA_01533		65.19		2.7929	0
1		1		tr|C8VMV8|C8VMV8_EMENI		ANIA_02260		16.13		3.0555	0
1		1		tr|C8VN07|C8VN07_EMENI		ANIA_01567		14.22		3.5631	0
1		1		tr|C8VN66|C8VN66_EMENI		ANIA_02317		16.74		2.0966	0
1		1		tr|C8VNL1|C8VNL1_EMENI		ANIA_01662		18.23		2.5665	0
1		1		tr|C8VNU1|C8VNU1_EMENI		ANIA_10223		23.27		3.6691	0
1		1		tr|C8VNX5|C8VNX5_EMENI		ANIA_02414		53.25		2.306	0
1	1	1	1	tr|C8VQJ9|C8VQJ9_EMENI	tr|C8VQJ9|C8VQJ9_EMENI	ANIA_10020	ANIA_10020	100.75	100.75	1.9021	1.9468
1	1	1	1	tr|C8VQM0|C8VQM0_EMENI	tr|C8VQM0|C8VQM0_EMENI	ANIA_00106	ANIA_00106	121.22	121.22	2.6141	2.1871
1		1		tr|C8VRP5|C8VRP5_EMENI		ANIA_00697		91.56		3.4647	0
1		1		tr|C8VSI5|C8VSI5_EMENI		ANIA_01256		63.88		2.9962	0
1		1		tr|C8VTC4|C8VTC4_EMENI		ANIA_01122		24.18		3.6635	0
1		1		tr|C8VTL8|C8VTL8_EMENI		ANIA_01084		48.31		2.6106	0
1		1		tr|G5EAX2|G5EAX2_EMENI		AN8078.2		58.46		2.166	0
1	1	1	1	tr|G5EAZ4|G5EAZ4_EMENI	tr|G5EAZ4|G5EAZ4_EMENI	AN0906.2	AN0906.2	96.08	96.08	2.7625	3.3895
1		1		tr|G5EB15|G5EB15_EMENI		AN5206.2		38.33		2.4242	0
1		1		tr|G5EB39|G5EB39_EMENI		AN1394.2		38.68		3.4775	0
1		1		tr|G5EB76|G5EB76_EMENI		AN5823.2		56.53		1.9938	0
1		1		tr|Q5ARI3|Q5ARI3_EMENI		AN9097.2		15.31		3.8427	0
1		1		tr|Q5AUA2|Q5AUA2_EMENI		AN8128.2		62.39		2.1947	0
1		1		tr|Q5AUH5|Q5AUH5_EMENI		AN8055.2		65.23		2.3736	0
1		1		tr|Q5AUK8|Q5AUK8_EMENI		AN8022.2		8.17		2.1565	0
1		1		tr|Q5AVA7|Q5AVA7_EMENI		AN7773.2		58.94		1.8387	0
1		1		tr|Q5AVT0|Q5AVT0_EMENI		AN7600.2		168.39		2.6013	0
1		1		tr|Q5AVT6|Q5AVT6_EMENI		AN7594.2		14.75		3.2588	0
1		1		tr|Q5AW79|Q5AW79_EMENI		AN7451.2		123.49		3.398	0
1		1		tr|Q5AXI2|Q5AXI2_EMENI		AN6998.2		56.84		1.934	0
1		1		tr|Q5AXJ2|Q5AXJ2_EMENI		AN6988.2		43.38		3.0749	0
1		1		tr|Q5AYJ8|Q5AYJ8_EMENI		AN6632.2		7.71		2.6925	0
1		1		tr|Q5AYK1|Q5AYK1_EMENI		AN6629.2		24.5		2.8897	0
1		1		tr|Q5AZD4|Q5AZD4_EMENI		AN6346.2		65.25		4.1372	0
1		1		tr|Q5AZP8|Q5AZP8_EMENI		AN6232.2		56.68		4.0306	0
1		1		tr|Q5AZP9|Q5AZP9_EMENI		AN6231.2		77.46		3.4723	0
1		1		tr|Q5AZV9|Q5AZV9_EMENI		AN6171.2		21.95		3.2525	0
1	2	1	2	tr|Q5B082|Q5B082_EMENI	tr|Q5B082|Q5B082_EMENI	AN6048.2	AN6048.2	48.75	48.75	2.0725	2.4079
1	1	1	1	tr|Q5B093|Q5B093_EMENI	tr|Q5B093|Q5B093_EMENI	AN6037.2	AN6037.2	61.22	61.22	4.4548	4.1462
1		1		tr|Q5B0D4|Q5B0D4_EMENI		AN5996.2		10.95		3.5432	0
1		1		tr|Q5B127|Q5B127_EMENI		AN5753.2		12.96		3.1681	0
1		1		tr|Q5B164|Q5B164_EMENI		AN5716.2		71.66		3.1379	0
1		1		tr|Q5B1B0|Q5B1B0_EMENI		AN5670.2		21.2		2.5799	0
1		1		tr|Q5B1F1|Q5B1F1_EMENI		AN5629.2		54.38		1.9819	0
1		1		tr|Q5B1H4|Q5B1H4_EMENI		AN5606.2		97.23		2.0577	0
1		1		tr|Q5B1I5|Q5B1I5_EMENI		AN5595.2		106.79		1.8883	0
1		1		tr|Q5B1K1|Q5B1K1_EMENI		AN5579.2		357.79		3.0687	0
1		1		tr|Q5B1U6|Q5B1U6_EMENI		AN5484.2		13.7		2.8423	0
1		1		tr|Q5B2R3|Q5B2R3_EMENI		AN5167.2		128.48		2.9599	0
1		1		tr|Q5B3B5|Q5B3B5_EMENI		AN4965.2		258.25		1.8127	0
1		1		tr|Q5B3F3|Q5B3F3_EMENI		AN4927.2		13.51		2.5459	0
1		1		tr|Q5B3G5|Q5B3G5_EMENI		AN4915.2		27.13		3.0014	0
1		2		tr|Q5B4B4|Q5B4B4_EMENI		AN4616.2		60.8		3.2396	0
1		1		tr|Q5B4D6|Q5B4D6_EMENI		AN4594.2		12.87		2.8117	0
1		1		tr|Q5B4I4|Q5B4I4_EMENI		AN4546.2		58.66		2.9722	0
1		1		tr|Q5B4K8|Q5B4K8_EMENI		AN4522.2		13.26		2.8656	0
1		1		tr|Q5B4Q5|Q5B4Q5_EMENI		AN4475.2		20.15		4.5658	0
1		1		tr|Q5B4S8|Q5B4S8_EMENI		AN4452.2		57.59		2.4914	0
1		1		tr|Q5B5F8|Q5B5F8_EMENI		AN4222.2		15.63		2.6801	0
1		1		tr|Q5B6I8|Q5B6I8_EMENI		AN3842.2		23.68		2.7888	0
1		1		tr|Q5B6L1|Q5B6L1_EMENI		AN3819.2		45.66		2.1698	0
1		1		tr|Q5B752|Q5B752_EMENI		AN3628.2		94.75		2.1389	0
1		1		tr|Q5B8A7|Q5B8A7_EMENI		AN3223.2		87.21		2.6997	0
1	1	1	1	tr|Q5B8S1|Q5B8S1_EMENI	tr|Q5B8S1|Q5B8S1_EMENI	AN3059.2	AN3059.2	57.16	57.16	4.1398	2.2818
1		1		tr|Q5B9A5|Q5B9A5_EMENI		AN2875.2		39.47		2.8397	0
1		1		tr|Q5B9C3|Q5B9C3_EMENI		AN2857.2		70.92		1.5378	0
1	1	1	1	tr|Q5B9M9|Q5B9M9_EMENI	tr|Q5B9M9|Q5B9M9_EMENI	AN2751.2	AN2751.2	90.7	90.7	2.6679	2.8173
1		1		tr|Q5BB16|Q5BB16_EMENI		AN2264.2		156.09		1.8138	0
1		1		tr|Q5BBB6|Q5BBB6_EMENI		AN2164.2		113.53		2.0317	0
1		1		tr|Q5BBW6|Q5BBW6_EMENI		AN1964.2		27.09		2.5296	0
1		1		tr|Q5BCA2|Q5BCA2_EMENI		AN1828.2		22.72		2.0874	0
1		1		tr|Q5BCH8|Q5BCH8_EMENI		AN1752.2		114.72		3.3153	0
1		1		tr|Q5BD34|Q5BD34_EMENI		AN1546.2		179.73		3.0177	0
1		1		tr|Q5BDB8|Q5BDB8_EMENI		AN1462.2		120.1		1.8225	0
1		1		tr|Q5BDF1|Q5BDF1_EMENI		AN1429.2		59.98		2.0074	0
1		1		tr|Q5BDH2|Q5BDH2_EMENI		AN1408.2		109.82		2.693	0
1		1		tr|Q5BDW7|Q5BDW7_EMENI		AN1263.2		48.76		2.0441	0
1		1		tr|Q5BE02|Q5BE02_EMENI		AN1228.2		14.54		2.7656	0
1		1		tr|Q5BE68|Q5BE68_EMENI		AN1162.2		24.89		2.1761	0
1		1		tr|Q5BE74|Q5BE74_EMENI		AN1156.2		246.89		3.003	0
1		1		tr|Q5BEG7|Q5BEG7_EMENI		AN1063.2		18.18		3.2138	0
1		1		tr|Q5BEL7|Q5BEL7_EMENI		AN1013.2		34.37		3.044	0
1		1		tr|Q5BF22|Q5BF22_EMENI		AN0858.2		103.46		2.6666	0
1		1		tr|Q5BFC7|Q5BFC7_EMENI		AN0753.2		54.3		2.1057	0
1		2		tr|Q5BFG9|Q5BFG9_EMENI		AN0711.2		168.61		2.1784	0
1		1		tr|Q5BG84|Q5BG84_EMENI		AN0446.2		94.48		2.2659	0
1		1		tr|Q5BGB3|Q5BGB3_EMENI		AN0417.2		26.81		4.0844	0
1		1		tr|Q5BGL6|Q5BGL6_EMENI		AN0314.2		108.81		2.7011	0
1		1		tr|Q5BGM5|Q5BGM5_EMENI		AN0305.2		107.18		3.2215	0
1		1		tr|Q5BH47|Q5BH47_EMENI		AN0133.2		87.37		3.7405	0
1		1		sp|Q5AW89|ARP4_EMENI		arp4		51.4	0	2.2815
1		1		sp|Q5B912|IPYR_EMENI		ipp1		32.34	0	2.3423
1		1		sp|Q5BBL4|HSE1_EMENI		hse1		64.03	0	2.6076
1		1		sp|Q5BDW0|EIF3H_EMENI		AN1270		41.08	0	1.6625
1		1		tr|C8V0Z9|C8V0Z9_EMENI		ANIA_06341		66.47	0	1.7495
1		1		tr|C8V1H8|C8V1H8_EMENI		ANIA_06264		39.17	0	2.0432
1		1		tr|C8V309|C8V309_EMENI		ANIA_06036		84.7	0	2.4841
2		2		tr|C8V5C4|C8V5C4_EMENI		ANIA_04086		67.7	0	2.0553
1		1		tr|C8V7E4|C8V7E4_EMENI		ANIA_08224		77.01	0	2.7722
1		1		tr|C8V7V5|C8V7V5_EMENI		ANIA_04585		68.61	0	1.7787
2		2		tr|C8V9N8|C8V9N8_EMENI		ANIA_08800		93.88	0	1.7879
1		1		tr|C8VGD6|C8VGD6_EMENI		ANIA_05482		24.16	0	2.3899
1		1		tr|C8VLZ0|C8VLZ0_EMENI		ANIA_10258		103.53	0	1.7518
1		1		tr|C8VT45|C8VT45_EMENI		ANIA_01150		50.95	0	2.6665
1		1		tr|C8VU22|C8VU22_EMENI		ANIA_10071		71.77	0	2.0139
2		2		tr|G5EAX7|G5EAX7_EMENI		AN9094.2		55.79	0	2.2311
2		2		tr|Q5ARF6|Q5ARF6_EMENI		AN9124.2		63.54	0	2.9973
1		2		tr|Q5ARJ0|Q5ARJ0_EMENI		AN9090.2		42.26	0	2.0762
1		1		tr|Q5AS94|Q5AS94_EMENI		AN8836.2		90.85	0	2.8009
1		1		tr|Q5ATM0|Q5ATM0_EMENI		AN8360.2		31.5	0	1.6976
1		1		tr|Q5AVM3|Q5AVM3_EMENI		AN7657.2		48.85	0	2.2623
1		1		tr|Q5AW50|Q5AW50_EMENI		AN7480.2		88.23	0	1.8512
1		1		tr|Q5AW56|Q5AW56_EMENI		AN7474.2		127.19	0	2.1852
1		1		tr|Q5AWN1|Q5AWN1_EMENI		AN7299.2		43.8	0	2.4383
4		4		tr|Q5B0N5|Q5B0N5_EMENI		AN5895.2		52.27	0	2.5073
1		1		tr|Q5B104|Q5B104_EMENI		AN5776.2		130.61	0	2.6055
1		1		tr|Q5B185|Q5B185_EMENI		AN5695.2		37.25	0	1.6391
2		2		tr|Q5B1Q1|Q5B1Q1_EMENI		AN5529.2		67.04	0	1.7751
1		1		tr|Q5B2B1|Q5B2B1_EMENI		AN5319.2		37.81	0	1.5826
1		1		tr|Q5B383|Q5B383_EMENI		AN4997.2		36.8	0	1.7185
2		2		tr|Q5B392|Q5B392_EMENI		AN4988.2		45.48	0	2.0137
3		3		tr|Q5B3X0|Q5B3X0_EMENI		AN4760.2		59.04	0	2.8904
1		1		tr|Q5B424|Q5B424_EMENI		AN4706.2		276.67	0	3.0429
1		1		tr|Q5B540|Q5B540_EMENI		AN4340.2		7.21	0	2.2262
1		1		tr|Q5B609|Q5B609_EMENI		AN4021.2		45.03	0	1.5142
1		1		tr|Q5B6L9|Q5B6L9_EMENI		AN3811.2		116.07	0	2.1824
1		1		tr|Q5B766|Q5B766_EMENI		AN3614.2		58.12	0	2.5287
1		1		tr|Q5B7N5|Q5B7N5_EMENI		AN3445.2		79.11	0	2.6911
1		1		tr|Q5B8L8|Q5B8L8_EMENI		AN3112.2		59.42	0	2.8568
2		2		tr|Q5B8V1|Q5B8V1_EMENI		AN3029.2		83.91	0	2.4501
1		1		tr|Q5BAL0|Q5BAL0_EMENI		AN2420.2		135.86	0	1.5567
1		1		tr|Q5BB08|Q5BB08_EMENI		AN2272.2		38.27	0	2.9106
1		1		tr|Q5BB58|Q5BB58_EMENI		AN2222.2		44.88	0	2.7004
1		1		tr|Q5BB70|Q5BB70_EMENI		AN2210.2		68.16	0	3.3615
1		1		tr|Q5BDD7|Q5BDD7_EMENI		AN1443.2		144.94	0	3.7354
1		1		tr|Q5BGG5|Q5BGG5_EMENI		AN0365.2		14.61	0	1.735
1		1		tr|Q5BGU0|Q5BGU0_EMENI		AN0240.2		35.48	0	1.9342
