# Supplementary material for: The actin capping protein in Aspergillus nidulans enhances dynein function without significantly affecting Arp1 filament assembly
Source: Sci Rep. 2018 Jul 30;8:11419. doi: 10.1038/s41598-018-29818-4 (PMC6065395; doi:10.1038/s41598-018-29818-4)
Supplement: Supplementary file 3 — supplementary data set 2 [file 41598_2018_29818_MOESM3_ESM.xlsx]

## Sheet: Sheet1
Protein #1:			CapA-GFP/∆hookA
1934 unique peptides,
419 total protein
Protein FDR: 0.00 % (0 protein(s))
One Hit Wonders: 137
Protein #2:			p150-GFP/∆capA
2076 unique peptides,
562 total protein
Protein FDR: 0.00 % (0 protein(s))
One Hit Wonders: 195
Protein #3:			p150-GFP
2556 unique peptides,
637 total protein
Protein FDR: 0.00 % (0 protein(s))
One Hit Wonders: 221
limit:
«1»
↓ Unique #1	Unique #2	Unique #3	Total #1	Total #2	Total #3	reference #1	reference #2	reference #3	Gene Symbol #1	Gene Symbol #2	MWT(kDa) #1	Gene Symbol #3	MWT(kDa) #2	MWT(kDa) #3	AVG #1	AVG #2	AVG #3
85	31	52	97	33	59	sp|O93937|PYR1_EMENI	sp|O93937|PYR1_EMENI	sp|O93937|PYR1_EMENI	pyrABCN	pyrABCN	249.38	pyrABCN	249.38	249.38	2.9844	2.7455	2.8125
57	14	24	58	14	26	tr|G5EAT9|G5EAT9_EMENI	tr|G5EAT9|G5EAT9_EMENI	tr|G5EAT9|G5EAT9_EMENI	AN6126.2	AN6126.2	255.02	AN6126.2	255.02	255.02	2.9998	2.905	2.942
53	12	47	57	12	51	tr|C8VRL0|C8VRL0_EMENI	tr|C8VRL0|C8VRL0_EMENI	tr|C8VRL0|C8VRL0_EMENI	ANIA_09407	ANIA_09407	204.86	ANIA_09407	204.86	204.86	2.9864	2.5012	2.8998
52	13	41	54	13	50	tr|Q5AQM2|Q5AQM2_EMENI	tr|Q5AQM2|Q5AQM2_EMENI	tr|Q5AQM2|Q5AQM2_EMENI	AN9408.2	AN9408.2	232.24	AN9408.2	232.24	232.24	2.9764	2.7862	2.9771
52	51	54	56	68	74	tr|Q5AZF7|Q5AZF7_EMENI	tr|Q5AZF7|Q5AZF7_EMENI	tr|Q5AZF7|Q5AZF7_EMENI	AN6323.2	AN6323.2	141.54	AN6323.2	141.54	141.54	3.1461	2.9098	2.8961
39	19	40	41	22	44	tr|Q5B1K1|Q5B1K1_EMENI	tr|Q5B1K1|Q5B1K1_EMENI	tr|Q5B1K1|Q5B1K1_EMENI	AN5579.2	AN5579.2	357.79	AN5579.2	357.79	357.79	2.7626	2.617	2.6103
38	9	19	45	10	20	tr|C8V020|C8V020_EMENI	tr|C8V020|C8V020_EMENI	tr|C8V020|C8V020_EMENI	ANIA_10734	ANIA_10734	291.64	ANIA_10734	291.64	291.64	3.0358	2.5599	2.7449
32	69	89	35	76	100	sp|P45444|DYHC_EMENI	sp|P45444|DYHC_EMENI	sp|P45444|DYHC_EMENI	nudA	nudA	491.77	nudA	491.77	491.77	2.8324	2.8942	2.8158
30	14	26	32	16	32	tr|Q5B4R7|Q5B4R7_EMENI	tr|Q5B4R7|Q5B4R7_EMENI	tr|Q5B4R7|Q5B4R7_EMENI	AN4463.2	AN4463.2	190.78	AN4463.2	190.78	190.78	3.2333	2.8749	3.0835
26	7	27	28	7	33	sp|P07547|ARO1_EMENI	sp|P07547|ARO1_EMENI	sp|P07547|ARO1_EMENI	aromA	aromA	172.56	aromA	172.56	172.56	3.0018	3.1412	3.0757
24	27	25	28	32	27	tr|Q5AZF0|Q5AZF0_EMENI	tr|Q5AZF0|Q5AZF0_EMENI	tr|Q5AZF0|Q5AZF0_EMENI	AN6330.2	AN6330.2	93.69	AN6330.2	93.69	93.69	2.8287	2.5468	2.5442
23	10	17	24	10	21	tr|Q5B4R8|Q5B4R8_EMENI	tr|Q5B4R8|Q5B4R8_EMENI	tr|Q5B4R8|Q5B4R8_EMENI	AN4462.2	AN4462.2	131.26	AN4462.2	131.26	131.26	3.0923	2.8235	3.0208
21	15	17	35	38	54	sp|P20445|G3P_EMENI	sp|P20445|G3P_EMENI	sp|P20445|G3P_EMENI	gpdA	gpdA	36.29	gpdA	36.29	36.29	2.6112	2.6546	2.4661
17	1	16	19	2	19	tr|C8VEZ6|C8VEZ6_EMENI	tr|C8VEZ6|C8VEZ6_EMENI	tr|C8VEZ6|C8VEZ6_EMENI	ANIA_05134	ANIA_05134	234.09	ANIA_05134	234.09	234.09	2.9248	1.7264	2.6568
17	9	12	17	11	13	tr|Q5BBG0|Q5BBG0_EMENI	tr|Q5BBG0|Q5BBG0_EMENI	tr|Q5BBG0|Q5BBG0_EMENI	AN2120.2	AN2120.2	121.38	AN2120.2	121.38	121.38	2.6716	2.5168	2.7606
16		9	16		9	tr|C8VMF3|C8VMF3_EMENI		tr|C8VMF3|C8VMF3_EMENI	ANIA_10194		249.16	ANIA_10194		249.16	2.7335	0	2.5324
16	17	13	17	20	16	tr|Q5BGE9|Q5BGE9_EMENI	tr|Q5BGE9|Q5BGE9_EMENI	tr|Q5BGE9|Q5BGE9_EMENI	AN0381.2	AN0381.2	57.07	AN0381.2	57.07	57.07	3.2218	2.8901	2.74
15	16	13	17	19	15	sp|Q5B041|HSP60_EMENI	sp|Q5B041|HSP60_EMENI	sp|Q5B041|HSP60_EMENI	hsp60	hsp60	61.81	hsp60	61.81	61.81	3.3625	2.9644	3.0017
15	23	19	17	23	20	tr|C8V1N7|C8V1N7_EMENI	tr|C8V1N7|C8V1N7_EMENI	tr|C8V1N7|C8V1N7_EMENI	ANIA_06700	ANIA_06700	102.15	ANIA_06700	102.15	102.15	2.9542	2.8838	2.8869
15	17	13	33	39	40	tr|C8V4B4|C8V4B4_EMENI	tr|C8V4B4|C8V4B4_EMENI	tr|C8V4B4|C8V4B4_EMENI	ANIA_04218	ANIA_04218	50.51	ANIA_04218	50.51	50.51	2.7184	2.9293	2.7265
14	12	11	20	25	27	sp|P20359|ACTG_EMENI	sp|P20359|ACTG_EMENI	sp|P20359|ACTG_EMENI	acnA	acnA	41.61	acnA	41.61	41.61	2.8316	2.7617	2.6258
14	13	14	18	15	17	tr|C8V1V3|C8V1V3_EMENI	tr|C8V1V3|C8V1V3_EMENI	tr|C8V1V3|C8V1V3_EMENI	ANIA_06717	ANIA_06717	35.72	ANIA_06717	35.72	35.72	2.814	2.9187	2.9182
14	13	12	16	13	14	tr|C8VJ63|C8VJ63_EMENI	tr|C8VJ63|C8VJ63_EMENI	tr|C8VJ63|C8VJ63_EMENI	ANIA_02918	ANIA_02918	57.64	ANIA_02918	57.64	57.64	3.3355	3.4433	3.247
14	12	11	16	13	12	tr|C8VN64|C8VN64_EMENI	tr|C8VN64|C8VN64_EMENI	tr|C8VN64|C8VN64_EMENI	ANIA_02315	ANIA_02315	55.35	ANIA_02315	55.35	55.35	3.1937	3.1341	3.2164
14	6	19	16	6	23	tr|Q5AVT0|Q5AVT0_EMENI	tr|Q5AVT0|Q5AVT0_EMENI	tr|Q5AVT0|Q5AVT0_EMENI	AN7600.2	AN7600.2	168.39	AN7600.2	168.39	168.39	3.6572	2.8181	2.6867
14	15	18	16	16	20	tr|Q5B0D1|Q5B0D1_EMENI	tr|Q5B0D1|Q5B0D1_EMENI	tr|Q5B0D1|Q5B0D1_EMENI	AN5999.2	AN5999.2	128.79	AN5999.2	128.79	128.79	3.0243	2.9483	2.8778
13	9	9	13	10	11	sp|Q5B948|IF4A_EMENI	sp|Q5B948|IF4A_EMENI	sp|Q5B948|IF4A_EMENI	tif1	tif1	44.91	tif1	44.91	44.91	3.1223	2.9814	3.0496
13	7	18	14	7	21	tr|Q5B1H0|Q5B1H0_EMENI	tr|Q5B1H0|Q5B1H0_EMENI	tr|Q5B1H0|Q5B1H0_EMENI	AN5610.2	AN5610.2	155.77	AN5610.2	155.77	155.77	3.3119	3.0753	2.8639
12	10	10	13	13	12	sp|P10653|TBB1_EMENI	sp|P10653|TBB1_EMENI	sp|P10653|TBB1_EMENI	benA	benA	49.82	benA	49.82	49.82	3.1123	3.2486	3.0699
11	12	10	12	14	14	sp|Q5B2V1|HSP70_EMENI	sp|Q5B2V1|HSP70_EMENI	sp|Q5B2V1|HSP70_EMENI	hsp70	hsp70	69.87	hsp70	69.87	69.87	3.2407	2.8843	2.694
11	3	11	11	3	11	tr|Q5B3B5|Q5B3B5_EMENI	tr|Q5B3B5|Q5B3B5_EMENI	tr|Q5B3B5|Q5B3B5_EMENI	AN4965.2	AN4965.2	258.25	AN4965.2	258.25	258.25	2.8281	2.5228	2.2865
10	15	13	12	17	14	tr|C8VMQ7|C8VMQ7_EMENI	tr|C8VMQ7|C8VMQ7_EMENI	tr|C8VMQ7|C8VMQ7_EMENI	ANIA_01523	ANIA_01523	60.03	ANIA_01523	60.03	60.03	3.0505	2.8604	2.9107
10	9	6	31	12	20	tr|Q5B5U3|Q5B5U3_EMENI	tr|Q5B5U3|Q5B5U3_EMENI	tr|Q5B5U3|Q5B5U3_EMENI	AN4087.2	AN4087.2	28.89	AN4087.2	28.89	28.89	3.1673	2.9645	3.0648
9	9	10	9	9	10	sp|P11977|PGK_EMENI	sp|P11977|PGK_EMENI	sp|P11977|PGK_EMENI	pgkA	pgkA	44.88	pgkA	44.88	44.88	2.9361	2.6863	2.5376
9	10	10	9	11	11	sp|Q5B0C0|HSP7M_EMENI	sp|Q5B0C0|HSP7M_EMENI	sp|Q5B0C0|HSP7M_EMENI	AN6010	AN6010	72.33	AN6010	72.33	72.33	3.1195	3.1717	2.9757
9	6	7	9	7	7	tr|C8VFD3|C8VFD3_EMENI	tr|C8VFD3|C8VFD3_EMENI	tr|C8VFD3|C8VFD3_EMENI	ANIA_10709	ANIA_10709	77.38	ANIA_10709	77.38	77.38	3.1323	2.2811	2.5286
9	8	6	9	8	7	tr|C8VFD8|C8VFD8_EMENI	tr|C8VFD8|C8VFD8_EMENI	tr|C8VFD8|C8VFD8_EMENI	ANIA_05790	ANIA_05790	47.87	ANIA_05790	47.87	47.87	2.6006	2.6398	2.6409
9	7	9	10	10	9	tr|C8VLW2|C8VLW2_EMENI	tr|C8VLW2|C8VLW2_EMENI	tr|C8VLW2|C8VLW2_EMENI	ANIA_10202	ANIA_10202	42.72	ANIA_10202	42.72	42.72	3.6452	3.6325	3.2123
9	5	9	10	5	11	tr|Q5AS68|Q5AS68_EMENI	tr|Q5AS68|Q5AS68_EMENI	tr|Q5AS68|Q5AS68_EMENI	AN8862.2	AN8862.2	178.97	AN8862.2	178.97	178.97	3.4048	2.9169	2.8934
9	11	8	9	12	8	tr|Q5B0H0|Q5B0H0_EMENI	tr|Q5B0H0|Q5B0H0_EMENI	tr|Q5B0H0|Q5B0H0_EMENI	AN5960.2	AN5960.2	15.69	AN5960.2	15.69	15.69	2.5694	3.0063	2.7397
9	9	18	10	9	20	tr|Q5BBD3|Q5BBD3_EMENI	tr|Q5BBD3|Q5BBD3_EMENI	tr|Q5BBD3|Q5BBD3_EMENI	AN2147.2	AN2147.2	195.45	AN2147.2	195.45	195.45	2.6086	2.5649	2.6625
8	4	7	9	4	8	sp|P18819|DHE4_EMENI	sp|P18819|DHE4_EMENI	sp|P18819|DHE4_EMENI	gdhA	gdhA	49.58	gdhA	49.58	49.58	2.7848	2.9362	3.319
8	8	6	9	11	8	sp|P27073|RS19_EMENI	sp|P27073|RS19_EMENI	sp|P27073|RS19_EMENI	rps19	rps19	16.44	rps19	16.44	16.44	2.0614	2.4654	2.2244
8	7	4	9	8	5	tr|C8V0H6|C8V0H6_EMENI	tr|C8V0H6|C8V0H6_EMENI	tr|C8V0H6|C8V0H6_EMENI	ANIA_06499	ANIA_06499	34.16	ANIA_06499	34.16	34.16	2.9668	2.9856	3.008
8	7	6	9	7	6	tr|C8V1L4|C8V1L4_EMENI	tr|C8V1L4|C8V1L4_EMENI	tr|C8V1L4|C8V1L4_EMENI	ANIA_06679	ANIA_06679	16.83	ANIA_06679	16.83	16.83	2.632	2.9097	2.4755
8		11	8		12	tr|C8V3B2|C8V3B2_EMENI		tr|C8V3B2|C8V3B2_EMENI	ANIA_05982		269.34	ANIA_05982		269.34	2.777	0	2.5364
8	17	12	8	18	15	tr|C8V4E0|C8V4E0_EMENI	tr|C8V4E0|C8V4E0_EMENI	tr|C8V4E0|C8V4E0_EMENI	ANIA_03589	ANIA_03589	50.26	ANIA_03589	50.26	50.26	3.2772	3.511	3.2559
8	9	8	11	11	9	tr|C8VR90|C8VR90_EMENI	tr|C8VR90|C8VR90_EMENI	tr|C8VR90|C8VR90_EMENI	ANIA_00745	ANIA_00745	32.76	ANIA_00745	32.76	32.76	2.6555	2.5011	2.3378
8	7	6	8	7	6	tr|C8VU63|C8VU63_EMENI	tr|C8VU63|C8VU63_EMENI	tr|C8VU63|C8VU63_EMENI	ANIA_01003	ANIA_01003	41.81	ANIA_01003	41.81	41.81	2.7424	2.428	2.4401
8	10	9	9	11	11	tr|Q5B0M3|Q5B0M3_EMENI	tr|Q5B0M3|Q5B0M3_EMENI	tr|Q5B0M3|Q5B0M3_EMENI	AN5907.2	AN5907.2	16.89	AN5907.2	16.89	16.89	2.8935	3.1682	2.495
8	3	9	9	3	11	tr|Q5B4M9|Q5B4M9_EMENI	tr|Q5B4M9|Q5B4M9_EMENI	tr|Q5B4M9|Q5B4M9_EMENI	AN4501.2	AN4501.2	29.1	AN4501.2	29.1	29.1	2.9647	2.693	2.748
8	6	6	9	8	8	tr|Q5B7R7|Q5B7R7_EMENI	tr|Q5B7R7|Q5B7R7_EMENI	tr|Q5B7R7|Q5B7R7_EMENI	AN3413.2	AN3413.2	28.22	AN3413.2	28.22	28.22	2.9023	3.0437	2.9624
8	9	8	11	21	19	tr|Q5BFI5|Q5BFI5_EMENI	tr|Q5BFI5|Q5BFI5_EMENI	tr|Q5BFI5|Q5BFI5_EMENI	AN0695.2	AN0695.2	24.12	AN0695.2	24.12	24.12	2.2141	2.3439	2.2482
7	7	8	7	7	8	sp|Q5AQL1|SYA_EMENI	sp|Q5AQL1|SYA_EMENI	sp|Q5AQL1|SYA_EMENI	ala1	ala1	107.24	ala1	107.24	107.24	2.6563	3.2772	2.4356
7	6	4	8	6	4	sp|Q5AS60|RS3A_EMENI	sp|Q5AS60|RS3A_EMENI	sp|Q5AS60|RS3A_EMENI	rps1	rps1	29.1	rps1	29.1	29.1	2.0284	2.1239	2.3017
7	5	6	8	5	6	sp|Q5ASN8|PMP20_EMENI	sp|Q5ASN8|PMP20_EMENI	sp|Q5ASN8|PMP20_EMENI	AN8692	AN8692	18.52	AN8692	18.52	18.52	2.7584	2.776	3.0109
7	4	5	8	4	6	sp|Q8TFN0|NDK_EMENI	sp|Q8TFN0|NDK_EMENI	sp|Q8TFN0|NDK_EMENI	swoH	swoH	16.9	swoH	16.9	16.9	3.1511	2.803	2.9729
7	12	11	8	13	11	tr|C8V880|C8V880_EMENI	tr|C8V880|C8V880_EMENI	tr|C8V880|C8V880_EMENI	ANIA_04547	ANIA_04547	100.61	ANIA_04547	100.61	100.61	2.7004	2.6005	2.6111
7	5	7	8	6	8	tr|C8VAM4|C8VAM4_EMENI	tr|C8VAM4|C8VAM4_EMENI	tr|C8VAM4|C8VAM4_EMENI	ANIA_04794	ANIA_04794	29.42	ANIA_04794	29.42	29.42	2.5115	2.4028	2.1677
7	6	6	7	7	7	tr|C8VDC6|C8VDC6_EMENI	tr|C8VDC6|C8VDC6_EMENI	tr|C8VDC6|C8VDC6_EMENI	ANIA_07107	ANIA_07107	28.92	ANIA_07107	28.92	28.92	2.3819	2.3298	2.2447
7	3	6	7	3	7	tr|C8VRQ4|C8VRQ4_EMENI	tr|C8VRQ4|C8VRQ4_EMENI	tr|C8VRQ4|C8VRQ4_EMENI	ANIA_00688	ANIA_00688	74.54	ANIA_00688	74.54	74.54	2.4521	2.2027	2.3407
7	7	6	7	7	8	tr|C8VT28|C8VT28_EMENI	tr|C8VT28|C8VT28_EMENI	tr|C8VT28|C8VT28_EMENI	ANIA_01166	ANIA_01166	22.12	ANIA_01166	22.12	22.12	2.5533	2.5072	2.2966
7	9	9	8	10	12	tr|Q5ATW1|Q5ATW1_EMENI	tr|Q5ATW1|Q5ATW1_EMENI	tr|Q5ATW1|Q5ATW1_EMENI	AN8269.2	AN8269.2	79.76	AN8269.2	79.76	79.76	3.0207	3.1014	3.1704
7	10	9	7	10	10	tr|Q5AU54|Q5AU54_EMENI	tr|Q5AU54|Q5AU54_EMENI	tr|Q5AU54|Q5AU54_EMENI	AN8176.2	AN8176.2	40.18	AN8176.2	40.18	40.18	3.2056	3.1231	3.1261
7	8	6	7	9	7	tr|Q5B1Y9|Q5B1Y9_EMENI	tr|Q5B1Y9|Q5B1Y9_EMENI	tr|Q5B1Y9|Q5B1Y9_EMENI	AN5441.2	AN5441.2	18	AN5441.2	18	18	2.7053	3.1032	2.9738
7	2	8	8	2	9	tr|Q5B5J3|Q5B5J3_EMENI	tr|Q5B5J3|Q5B5J3_EMENI	tr|Q5B5J3|Q5B5J3_EMENI	AN4187.2	AN4187.2	211.31	AN4187.2	211.31	211.31	2.9938	2.6711	2.8129
7	17	24	7	17	28	tr|Q5BBL2|Q5BBL2_EMENI	tr|Q5BBL2|Q5BBL2_EMENI	tr|Q5BBL2|Q5BBL2_EMENI	AN2068.2	AN2068.2	141.43	AN2068.2	141.43	141.43	2.8455	2.7014	2.7929
7	12	12	7	12	12	tr|Q5BE72|Q5BE72_EMENI	tr|Q5BE72|Q5BE72_EMENI	tr|Q5BE72|Q5BE72_EMENI	AN1158.2	AN1158.2	150.71	AN1158.2	150.71	150.71	2.9	2.8395	2.9851
6	5	4	7	13	6	sp|P23750|H41_EMENI	sp|P23750|H41_EMENI	sp|P23750|H41_EMENI	hhfA	hhfA	11.35	hhfA	11.35	11.35	2.4905	2.6163	2.5084
6	5	6	6	5	7	sp|Q5B135|ENO_EMENI	sp|Q5B135|ENO_EMENI	sp|Q5B135|ENO_EMENI	enoA	enoA	47.46	enoA	47.46	47.46	3.886	3.3709	3.5943
6	8	12	6	8	12	sp|Q5B1X5|UTP10_EMENI	sp|Q5B1X5|UTP10_EMENI	sp|Q5B1X5|UTP10_EMENI	utp10	utp10	198.6	utp10	198.6	198.6	2.4587	2.3877	2.6286
6	8	10	6	9	13	sp|Q5B3H2|CLU_EMENI	sp|Q5B3H2|CLU_EMENI	sp|Q5B3H2|CLU_EMENI	clu1	clu1	135.58	clu1	135.58	135.58	3.0853	2.5807	2.7798
6	7	6	6	11	6	sp|Q5BGB9|SAR1_EMENI	sp|Q5BGB9|SAR1_EMENI	sp|Q5BGB9|SAR1_EMENI	sar1	sar1	21.42	sar1	21.42	21.42	3.3106	3.3246	2.8857
6	7	7	6	7	7	tr|C8V3D8|C8V3D8_EMENI	tr|C8V3D8|C8V3D8_EMENI	tr|C8V3D8|C8V3D8_EMENI	ANIA_09468	ANIA_09468	15.93	ANIA_09468	15.93	15.93	2.3748	2.6933	2.5517
6	5	4	8	6	6	tr|C8V621|C8V621_EMENI	tr|C8V621|C8V621_EMENI	tr|C8V621|C8V621_EMENI	ANIA_03954	ANIA_03954	53.99	ANIA_03954	53.99	53.99	3.1592	3.1759	3.5953
6	7	5	7	7	5	tr|C8V9J8|C8V9J8_EMENI	tr|C8V9J8|C8V9J8_EMENI	tr|C8V9J8|C8V9J8_EMENI	ANIA_11125	ANIA_11125	78.07	ANIA_11125	78.07	78.07	3.5717	2.5129	2.1788
6	8	8	7	10	10	tr|C8VLW1|C8VLW1_EMENI	tr|C8VLW1|C8VLW1_EMENI	tr|C8VLW1|C8VLW1_EMENI	ANIA_11227	ANIA_11227	40.81	ANIA_11227	40.81	40.81	3.5973	3.6073	3.3032
6	3	3	6	3	3	tr|Q5ASX5|Q5ASX5_EMENI	tr|Q5ASX5|Q5ASX5_EMENI	tr|Q5ASX5|Q5ASX5_EMENI	AN8605.2	AN8605.2	17.79	AN8605.2	17.79	17.79	2.6258	2.3889	2.3958
6	6	5	7	7	6	tr|Q5AZJ3|Q5AZJ3_EMENI	tr|Q5AZJ3|Q5AZJ3_EMENI	tr|Q5AZJ3|Q5AZJ3_EMENI	AN6287.2	AN6287.2	23.69	AN6287.2	23.69	23.69	3.0463	2.8119	2.6366
6	5	8	6	6	9	tr|Q5B0C4|Q5B0C4_EMENI	tr|Q5B0C4|Q5B0C4_EMENI	tr|Q5B0C4|Q5B0C4_EMENI	AN6006.2	AN6006.2	118.81	AN6006.2	118.81	118.81	2.2652	2.36	2.6152
6		2	6		2	tr|Q5B4K7|Q5B4K7_EMENI		tr|Q5B4K7|Q5B4K7_EMENI	AN4523.2		339.54	AN4523.2		339.54	2.8813	0	2.4893
6	4	3	6	4	3	tr|Q5B5F8|Q5B5F8_EMENI	tr|Q5B5F8|Q5B5F8_EMENI	tr|Q5B5F8|Q5B5F8_EMENI	AN4222.2	AN4222.2	15.63	AN4222.2	15.63	15.63	2.5125	2.5207	2.1988
6	7	6	6	7	7	tr|Q5BAA4|Q5BAA4_EMENI	tr|Q5BAA4|Q5BAA4_EMENI	tr|Q5BAA4|Q5BAA4_EMENI	AN2526.2	AN2526.2	44.33	AN2526.2	44.33	44.33	3.7116	3.0175	3.4402
6	5	4	7	5	4	tr|Q5BBW6|Q5BBW6_EMENI	tr|Q5BBW6|Q5BBW6_EMENI	tr|Q5BBW6|Q5BBW6_EMENI	AN1964.2	AN1964.2	27.09	AN1964.2	27.09	27.09	2.7219	2.4018	2.9147
6	3	4	6	4	5	tr|Q5BDW7|Q5BDW7_EMENI	tr|Q5BDW7|Q5BDW7_EMENI	tr|Q5BDW7|Q5BDW7_EMENI	AN1263.2	AN1263.2	48.76	AN1263.2	48.76	48.76	2.9482	3.3191	2.7474
6	6	6	7	7	6	tr|Q5BF10|Q5BF10_EMENI	tr|Q5BF10|Q5BF10_EMENI	tr|Q5BF10|Q5BF10_EMENI	AN0870.2	AN0870.2	32.93	AN0870.2	32.93	32.93	3.0368	3.2816	2.9077
6	5	5	7	5	6	tr|Q5BG65|Q5BG65_EMENI	tr|Q5BG65|Q5BG65_EMENI	tr|Q5BG65|Q5BG65_EMENI	AN0465.2	AN0465.2	22.84	AN0465.2	22.84	22.84	3.6246	2.9891	3.1067
5	4	5	8	5	6	sp|P23754|H2B_EMENI	sp|P23754|H2B_EMENI	sp|P23754|H2B_EMENI	htbA	htbA	14.95	htbA	14.95	14.95	2.4741	2.2449	2.4369
5	6	6	7	6	8	sp|P24633|TBA1_EMENI	sp|P24633|TBA1_EMENI	sp|P24633|TBA1_EMENI	tubA	tubA	50.33	tubA	50.33	50.33	3.3129	3.1479	2.8977
5	2	4	5	2	4	sp|P24634|TBA2_EMENI	sp|P24634|TBA2_EMENI	sp|P24634|TBA2_EMENI	tubB	tubB	50.03	tubB	50.03	50.03	3.1178	2.928	2.5471
5	5	6	5	6	7	sp|Q5AYK0|NACA_EMENI	sp|Q5AYK0|NACA_EMENI	sp|Q5AYK0|NACA_EMENI	egd2	egd2	21.96	egd2	21.96	21.96	3.2929	3.3526	3.709
5	3	4	5	3	4	sp|Q5B8F8|RSSA_EMENI	sp|Q5B8F8|RSSA_EMENI	sp|Q5B8F8|RSSA_EMENI	rps0	rps0	31.56	rps0	31.56	31.56	2.4487	2.6853	2.4835
5	6	5	6	6	6	sp|Q5B8G3|NOP58_EMENI	sp|Q5B8G3|NOP58_EMENI	sp|Q5B8G3|NOP58_EMENI	nop58	nop58	63.73	nop58	63.73	63.73	3.4745	3.6014	3.9186
5	1		5	1		sp|Q5B912|IPYR_EMENI	sp|Q5B912|IPYR_EMENI		ipp1	ipp1	32.34		32.34		2.8653	2.6634	0
5	6	4	5	6	5	tr|C8V0H7|C8V0H7_EMENI	tr|C8V0H7|C8V0H7_EMENI	tr|C8V0H7|C8V0H7_EMENI	ANIA_06500	ANIA_06500	17.08	ANIA_06500	17.08	17.08	3.0171	2.8502	3.7126
5	6	6	5	6	6	tr|C8V223|C8V223_EMENI	tr|C8V223|C8V223_EMENI	tr|C8V223|C8V223_EMENI	ANIA_10783	ANIA_10783	33.25	ANIA_10783	33.25	33.25	2.7655	2.469	2.6987
5	5	5	5	5	5	tr|C8VC98|C8VC98_EMENI	tr|C8VC98|C8VC98_EMENI	tr|C8VC98|C8VC98_EMENI	ANIA_07000	ANIA_07000	47.18	ANIA_07000	47.18	47.18	2.6215	2.8398	2.6671
5	4	4	5	5	4	tr|C8VHC3|C8VHC3_EMENI	tr|C8VHC3|C8VHC3_EMENI	tr|C8VHC3|C8VHC3_EMENI	ANIA_10416	ANIA_10416	16.74	ANIA_10416	16.74	16.74	2.6492	2.7911	2.8127
5	7	13	5	7	13	tr|C8VIU7|C8VIU7_EMENI	tr|C8VIU7|C8VIU7_EMENI	tr|C8VIU7|C8VIU7_EMENI	ANIA_03026	ANIA_03026	134.57	ANIA_03026	134.57	134.57	2.8151	2.4462	2.4391
5	1	2	7	1	2	tr|C8VKI3|C8VKI3_EMENI	tr|C8VKI3|C8VKI3_EMENI	tr|C8VKI3|C8VKI3_EMENI	ANIA_01883	ANIA_01883	46.13	ANIA_01883	46.13	46.13	3.2569	2.9692	2.8304
5	3	5	6	3	5	tr|C8VNU1|C8VNU1_EMENI	tr|C8VNU1|C8VNU1_EMENI	tr|C8VNU1|C8VNU1_EMENI	ANIA_10223	ANIA_10223	23.27	ANIA_10223	23.27	23.27	2.641	2.3566	3.1302
5	4	2	5	5	2	tr|Q5AQG5|Q5AQG5_EMENI	tr|Q5AQG5|Q5AQG5_EMENI	tr|Q5AQG5|Q5AQG5_EMENI	AN9465.2	AN9465.2	21.77	AN9465.2	21.77	21.77	3.1472	3.1358	3.2708
5	5	5	5	5	6	tr|Q5AS74|Q5AS74_EMENI	tr|Q5AS74|Q5AS74_EMENI	tr|Q5AS74|Q5AS74_EMENI	AN8856.2	AN8856.2	16.75	AN8856.2	16.75	16.75	2.3281	2.8665	2.7358
5	3	3	5	3	3	tr|Q5AT92|Q5AT92_EMENI	tr|Q5AT92|Q5AT92_EMENI	tr|Q5AT92|Q5AT92_EMENI	AN8488.2	AN8488.2	21.86	AN8488.2	21.86	21.86	2.6684	2.7787	2.3752
5	1	5	5	1	5	tr|Q5AYR7|Q5AYR7_EMENI	tr|Q5AYR7|Q5AYR7_EMENI	tr|Q5AYR7|Q5AYR7_EMENI	AN6563.2	AN6563.2	46.19	AN6563.2	46.19	46.19	3.9429	3.6918	2.8324
5	5	5	5	5	5	tr|Q5B0Y0|Q5B0Y0_EMENI	tr|Q5B0Y0|Q5B0Y0_EMENI	tr|Q5B0Y0|Q5B0Y0_EMENI	AN5800.2	AN5800.2	20.87	AN5800.2	20.87	20.87	3.0135	3.1028	2.9645
5	6	8	5	8	9	tr|Q5B163|Q5B163_EMENI	tr|Q5B163|Q5B163_EMENI	tr|Q5B163|Q5B163_EMENI	AN5717.2	AN5717.2	121.09	AN5717.2	121.09	121.09	3.1009	3.1029	2.8686
5	8	5	5	8	5	tr|Q5B167|Q5B167_EMENI	tr|Q5B167|Q5B167_EMENI	tr|Q5B167|Q5B167_EMENI	AN5713.2	AN5713.2	60.76	AN5713.2	60.76	60.76	3.836	3.5234	3.1722
5	8	8	5	10	8	tr|Q5B3S7|Q5B3S7_EMENI	tr|Q5B3S7|Q5B3S7_EMENI	tr|Q5B3S7|Q5B3S7_EMENI	AN4803.2	AN4803.2	22.18	AN4803.2	22.18	22.18	2.0471	2.6949	2.1521
5	9	8	5	12	12	tr|Q5B5W6|Q5B5W6_EMENI	tr|Q5B5W6|Q5B5W6_EMENI	tr|Q5B5W6|Q5B5W6_EMENI	AN4064.2	AN4064.2	33.79	AN4064.2	33.79	33.79	3.1023	2.6711	2.5917
5	10	14	5	11	17	tr|Q5B6X8|Q5B6X8_EMENI	tr|Q5B6X8|Q5B6X8_EMENI	tr|Q5B6X8|Q5B6X8_EMENI	AN3702.2	AN3702.2	119.6	AN3702.2	119.6	119.6	2.5562	2.4779	2.7174
5	5	5	5	6	5	tr|Q5B9P6|Q5B9P6_EMENI	tr|Q5B9P6|Q5B9P6_EMENI	tr|Q5B9P6|Q5B9P6_EMENI	AN2734.2	AN2734.2	33.41	AN2734.2	33.41	33.41	2.7939	2.8976	2.9146
5	3	4	5	4	5	tr|Q5BAJ4|Q5BAJ4_EMENI	tr|Q5BAJ4|Q5BAJ4_EMENI	tr|Q5BAJ4|Q5BAJ4_EMENI	AN2436.2	AN2436.2	71.52	AN2436.2	71.52	71.52	2.6712	3.0201	3.1297
5	5	5	6	6	5	tr|Q5BAJ5|Q5BAJ5_EMENI	tr|Q5BAJ5|Q5BAJ5_EMENI	tr|Q5BAJ5|Q5BAJ5_EMENI	AN2435.2	AN2435.2	52.95	AN2435.2	52.95	52.95	2.4849	2.5577	2.4193
5	11	8	6	16	14	tr|Q5BBX7|Q5BBX7_EMENI	tr|Q5BBX7|Q5BBX7_EMENI	tr|Q5BBX7|Q5BBX7_EMENI	AN1953.2	AN1953.2	43.03	AN1953.2	43.03	43.03	3.5352	2.7647	2.3282
5	3	3	5	3	3	tr|Q5BE08|Q5BE08_EMENI	tr|Q5BE08|Q5BE08_EMENI	tr|Q5BE08|Q5BE08_EMENI	AN1222.2	AN1222.2	42.18	AN1222.2	42.18	42.18	2.9158	3.2414	3.6043
5	6	7	5	6	9	tr|Q5BE68|Q5BE68_EMENI	tr|Q5BE68|Q5BE68_EMENI	tr|Q5BE68|Q5BE68_EMENI	AN1162.2	AN1162.2	24.89	AN1162.2	24.89	24.89	3.3076	2.914	2.6098
5	4	7	5	4	7	tr|Q5BEI3|Q5BEI3_EMENI	tr|Q5BEI3|Q5BEI3_EMENI	tr|Q5BEI3|Q5BEI3_EMENI	AN1047.2	AN1047.2	81.1	AN1047.2	81.1	81.1	3.0232	2.6638	2.8877
5	5	4	5	6	4	tr|Q5BEL7|Q5BEL7_EMENI	tr|Q5BEL7|Q5BEL7_EMENI	tr|Q5BEL7|Q5BEL7_EMENI	AN1013.2	AN1013.2	34.37	AN1013.2	34.37	34.37	3.4537	3.4442	3.1257
5	4	6	5	4	7	tr|Q5BGU0|Q5BGU0_EMENI	tr|Q5BGU0|Q5BGU0_EMENI	tr|Q5BGU0|Q5BGU0_EMENI	AN0240.2	AN0240.2	35.48	AN0240.2	35.48	35.48	2.5907	2.2219	2.6204
4	4	3	5	4	3	sp|O43100|CBF5_EMENI	sp|O43100|CBF5_EMENI	sp|O43100|CBF5_EMENI	cbf5	cbf5	54.17	cbf5	54.17	54.17	2.6752	3.2247	2.0736
4		3	4		3	sp|P04828|TPIS_EMENI		sp|P04828|TPIS_EMENI	tpiA		27.14	tpiA		27.14	2.4291	0	2.5616
4	4	3	4	4	4	sp|P38091|CYC_EMENI	sp|P38091|CYC_EMENI	sp|P38091|CYC_EMENI	cycA	cycA	12.37	cycA	12.37	12.37	2.9618	3.1427	2.9216
4	9	9	4	12	11	sp|Q5AZM3|SEC31_EMENI	sp|Q5AZM3|SEC31_EMENI	sp|Q5AZM3|SEC31_EMENI	sec31	sec31	137.62	sec31	137.62	137.62	3.0472	2.7224	3.0733
4	6	7	4	6	7	sp|Q5B630|PABP_EMENI	sp|Q5B630|PABP_EMENI	sp|Q5B630|PABP_EMENI	pab1	pab1	79.27	pab1	79.27	79.27	2.2644	2.6544	2.3888
4		4	4		5	sp|Q5BGP0|CAPZB_EMENI		sp|Q5BGP0|CAPZB_EMENI	cap2		30.08	cap2		30.08	2.5313	0	2.2936
4	6	6	4	6	6	sp|Q92413|OAT_EMENI	sp|Q92413|OAT_EMENI	sp|Q92413|OAT_EMENI	otaA	otaA	49.19	otaA	49.19	49.19	3.3559	3.115	3.0662
4	2	4	4	2	4	tr|C8V6D2|C8V6D2_EMENI	tr|C8V6D2|C8V6D2_EMENI	tr|C8V6D2|C8V6D2_EMENI	ANIA_10475	ANIA_10475	48.39	ANIA_10475	48.39	48.39	2.5949	2.9257	2.2497
4	6	7	5	8	9	tr|C8V7Z2|C8V7Z2_EMENI	tr|C8V7Z2|C8V7Z2_EMENI	tr|C8V7Z2|C8V7Z2_EMENI	ANIA_10626	ANIA_10626	61.44	ANIA_10626	61.44	61.44	2.5192	2.3565	2.3316
4	4	4	5	5	5	tr|C8V8E0|C8V8E0_EMENI	tr|C8V8E0|C8V8E0_EMENI	tr|C8V8E0|C8V8E0_EMENI	ANIA_04494	ANIA_04494	14.83	ANIA_04494	14.83	14.83	3.061	2.9348	2.7663
4	4	6	4	4	6	tr|C8V8J7|C8V8J7_EMENI	tr|C8V8J7|C8V8J7_EMENI	tr|C8V8J7|C8V8J7_EMENI	ANIA_04443	ANIA_04443	86.77	ANIA_04443	86.77	86.77	2.6001	2.9077	2.7357
4	4	4	4	4	4	tr|C8V8L0|C8V8L0_EMENI	tr|C8V8L0|C8V8L0_EMENI	tr|C8V8L0|C8V8L0_EMENI	ANIA_05014	ANIA_05014	14.09	ANIA_05014	14.09	14.09	3.1783	3.4021	3.2854
4	6	6	4	6	6	tr|C8VG95|C8VG95_EMENI	tr|C8VG95|C8VG95_EMENI	tr|C8VG95|C8VG95_EMENI	ANIA_05520	ANIA_05520	29.43	ANIA_05520	29.43	29.43	2.8071	2.6267	2.6797
4	5	4	4	5	4	tr|C8VK50|C8VK50_EMENI	tr|C8VK50|C8VK50_EMENI	tr|C8VK50|C8VK50_EMENI	ANIA_09148	ANIA_09148	57.52	ANIA_09148	57.52	57.52	2.7107	2.4894	2.7713
4	5	5	4	5	5	tr|C8VQ27|C8VQ27_EMENI	tr|C8VQ27|C8VQ27_EMENI	tr|C8VQ27|C8VQ27_EMENI	ANIA_00843	ANIA_00843	23.9	ANIA_00843	23.9	23.9	2.8743	2.797	2.6317
4	5	5	4	5	5	tr|G5EB15|G5EB15_EMENI	tr|G5EB15|G5EB15_EMENI	tr|G5EB15|G5EB15_EMENI	AN5206.2	AN5206.2	38.33	AN5206.2	38.33	38.33	2.8939	2.7206	2.9133
4	3	3	4	3	3	tr|G5EB17|G5EB17_EMENI	tr|G5EB17|G5EB17_EMENI	tr|G5EB17|G5EB17_EMENI	AN4872.2	AN4872.2	17.65	AN4872.2	17.65	17.65	2.0646	2.6151	2.8431
4	4	4	4	4	4	tr|Q5ARI3|Q5ARI3_EMENI	tr|Q5ARI3|Q5ARI3_EMENI	tr|Q5ARI3|Q5ARI3_EMENI	AN9097.2	AN9097.2	15.31	AN9097.2	15.31	15.31	2.4583	2.5472	2.258
4	4	5	4	6	5	tr|Q5AXH7|Q5AXH7_EMENI	tr|Q5AXH7|Q5AXH7_EMENI	tr|Q5AXH7|Q5AXH7_EMENI	AN7003.2	AN7003.2	25.58	AN7003.2	25.58	25.58	2.3109	2.5148	2.5647
4	4	3	4	4	3	tr|Q5AYC2|Q5AYC2_EMENI	tr|Q5AYC2|Q5AYC2_EMENI	tr|Q5AYC2|Q5AYC2_EMENI	AN6708.2	AN6708.2	51.82	AN6708.2	51.82	51.82	2.2875	3.2878	3.4872
4		6	5		7	tr|Q5AZP4|Q5AZP4_EMENI		tr|Q5AZP4|Q5AZP4_EMENI	AN6236.2		228.6	AN6236.2		228.6	3.1842	0	2.6057
4	3	3	4	4	3	tr|Q5B048|Q5B048_EMENI	tr|Q5B048|Q5B048_EMENI	tr|Q5B048|Q5B048_EMENI	AN6082.2	AN6082.2	11.38	AN6082.2	11.38	11.38	2.9416	3.1487	3.8038
4	2	3	5	2	3	tr|Q5B082|Q5B082_EMENI	tr|Q5B082|Q5B082_EMENI	tr|Q5B082|Q5B082_EMENI	AN6048.2	AN6048.2	48.75	AN6048.2	48.75	48.75	3.5275	3.1538	3.197
4	3	3	4	4	4	tr|Q5B3G4|Q5B3G4_EMENI	tr|Q5B3G4|Q5B3G4_EMENI	tr|Q5B3G4|Q5B3G4_EMENI	AN4916.2	AN4916.2	22.76	AN4916.2	22.76	22.76	2.8455	2.9491	2.7707
4	5	4	4	5	4	tr|Q5B3S8|Q5B3S8_EMENI	tr|Q5B3S8|Q5B3S8_EMENI	tr|Q5B3S8|Q5B3S8_EMENI	AN4802.2	AN4802.2	18.13	AN4802.2	18.13	18.13	2.1261	2.2743	2.339
4			4			tr|Q5B615|Q5B615_EMENI			AN4015.2		17.59				2.7296	0	0
4	1	2	4	1	2	tr|Q5B8L8|Q5B8L8_EMENI	tr|Q5B8L8|Q5B8L8_EMENI	tr|Q5B8L8|Q5B8L8_EMENI	AN3112.2	AN3112.2	59.42	AN3112.2	59.42	59.42	3.4326	4.1744	3.7174
4	6	2	4	6	2	tr|Q5B8R0|Q5B8R0_EMENI	tr|Q5B8R0|Q5B8R0_EMENI	tr|Q5B8R0|Q5B8R0_EMENI	AN3070.2	AN3070.2	58.74	AN3070.2	58.74	58.74	2.5441	2.6758	2.8712
4	2	3	4	2	3	tr|Q5B9A5|Q5B9A5_EMENI	tr|Q5B9A5|Q5B9A5_EMENI	tr|Q5B9A5|Q5B9A5_EMENI	AN2875.2	AN2875.2	39.47	AN2875.2	39.47	39.47	3.3477	3.7294	3.3368
4	2	5	4	2	6	tr|Q5BBU0|Q5BBU0_EMENI	tr|Q5BBU0|Q5BBU0_EMENI	tr|Q5BBU0|Q5BBU0_EMENI	AN1990.2	AN1990.2	49.08	AN1990.2	49.08	49.08	3.6061	1.7319	2.7866
4	5	4	4	5	4	tr|Q5BC79|Q5BC79_EMENI	tr|Q5BC79|Q5BC79_EMENI	tr|Q5BC79|Q5BC79_EMENI	AN1851.2	AN1851.2	62.59	AN1851.2	62.59	62.59	2.9333	2.6211	2.412
4		1	4		1	tr|Q5BDD7|Q5BDD7_EMENI		tr|Q5BDD7|Q5BDD7_EMENI	AN1443.2		144.94	AN1443.2		144.94	2.6303	0	2.6025
4	5	4	4	6	4	tr|Q5BDU8|Q5BDU8_EMENI	tr|Q5BDU8|Q5BDU8_EMENI	tr|Q5BDU8|Q5BDU8_EMENI	AN1282.2	AN1282.2	35.99	AN1282.2	35.99	35.99	3.2165	3.3357	3.291
4	3	6	5	3	6	tr|Q5BFA4|Q5BFA4_EMENI	tr|Q5BFA4|Q5BFA4_EMENI	tr|Q5BFA4|Q5BFA4_EMENI	AN0776.2	AN0776.2	20.61	AN0776.2	20.61	20.61	2.5427	2.8535	2.6282
3	3	5	3	3	5	sp|P22360|KPYK_EMENI	sp|P22360|KPYK_EMENI	sp|P22360|KPYK_EMENI	pkiA	pkiA	58.1	pkiA	58.1	58.1	2.7656	2.571	2.2768
3	3	3	3	3	3	sp|P87208|PDC_EMENI	sp|P87208|PDC_EMENI	sp|P87208|PDC_EMENI	pdcA	pdcA	62.56	pdcA	62.56	62.56	3.6883	3.0437	3.0989
3	6	4	3	7	4	sp|Q5B1J4|MPG1_EMENI	sp|Q5B1J4|MPG1_EMENI	sp|Q5B1J4|MPG1_EMENI	mpg1	mpg1	40.28	mpg1	40.28	40.28	3.8686	2.8362	2.6623
3		5	3		9	sp|Q5BBF4|CAPZA_EMENI		sp|Q5BBF4|CAPZA_EMENI	cap1		30.02	cap1		30.02	3.6357	0	2.6754
3	2	2	3	3	2	sp|Q9C3Y4|RHOA_EMENI	sp|Q9C3Y4|RHOA_EMENI	sp|Q9C3Y4|RHOA_EMENI	rhoA	rhoA	21.67	rhoA	21.67	21.67	2.4897	2.4932	2.8392
3	5	5	3	6	5	sp|Q9P8K9|HEX1_EMENI	sp|Q9P8K9|HEX1_EMENI	sp|Q9P8K9|HEX1_EMENI	hex1	hex1	25.08	hex1	25.08	25.08	2.4851	2.4167	2.1623
3	4	3	3	4	4	tr|C8V202|C8V202_EMENI	tr|C8V202|C8V202_EMENI	tr|C8V202|C8V202_EMENI	ANIA_06202	ANIA_06202	44.38	ANIA_06202	44.38	44.38	2.5466	2.3257	2.1874
3	3	3	3	4	3	tr|C8V3Z5|C8V3Z5_EMENI	tr|C8V3Z5|C8V3Z5_EMENI	tr|C8V3Z5|C8V3Z5_EMENI	ANIA_04281	ANIA_04281	22.29	ANIA_04281	22.29	22.29	3.4935	3.4785	3.171
3	2	2	3	2	2	tr|C8V6S7|C8V6S7_EMENI	tr|C8V6S7|C8V6S7_EMENI	tr|C8V6S7|C8V6S7_EMENI	ANIA_03814	ANIA_03814	23.6	ANIA_03814	23.6	23.6	3.0864	2.5606	3.4747
3	3	2	3	3	2	tr|C8V7K1|C8V7K1_EMENI	tr|C8V7K1|C8V7K1_EMENI	tr|C8V7K1|C8V7K1_EMENI	ANIA_03706	ANIA_03706	17.64	ANIA_03706	17.64	17.64	1.7447	2.2595	1.837
3	5	3	4	5	3	tr|C8V9C7|C8V9C7_EMENI	tr|C8V9C7|C8V9C7_EMENI	tr|C8V9C7|C8V9C7_EMENI	ANIA_08853	ANIA_08853	48.79	ANIA_08853	48.79	48.79	3.0071	2.5702	2.7372
3	3	1	3	4	1	tr|C8V9G9|C8V9G9_EMENI	tr|C8V9G9|C8V9G9_EMENI	tr|C8V9G9|C8V9G9_EMENI	ANIA_10614	ANIA_10614	32.6	ANIA_10614	32.6	32.6	2.7222	1.8279	1.989
3	1		3	1		tr|C8VA50|C8VA50_EMENI	tr|C8VA50|C8VA50_EMENI		ANIA_08698	ANIA_08698	19.53		19.53		2.8092	2.2325	0
3	4	4	3	4	4	tr|C8VGD2|C8VGD2_EMENI	tr|C8VGD2|C8VGD2_EMENI	tr|C8VGD2|C8VGD2_EMENI	ANIA_10681	ANIA_10681	13.93	ANIA_10681	13.93	13.93	2.4233	2.9019	2.6677
3	7	4	3	8	4	tr|C8VIX5|C8VIX5_EMENI	tr|C8VIX5|C8VIX5_EMENI	tr|C8VIX5|C8VIX5_EMENI	ANIA_02999	ANIA_02999	55.09	ANIA_02999	55.09	55.09	2.648	2.7277	2.6989
3	4	3	3	4	4	tr|C8VKT1|C8VKT1_EMENI	tr|C8VKT1|C8VKT1_EMENI	tr|C8VKT1|C8VKT1_EMENI	ANIA_01911	ANIA_01911	48.44	ANIA_01911	48.44	48.44	2.5713	3.2969	3.4196
3		5	3		5	tr|C8VM55|C8VM55_EMENI		tr|C8VM55|C8VM55_EMENI	ANIA_10191		181.81	ANIA_10191		181.81	2.8451	0	2.0716
3	3	2	4	3	2	tr|C8VN22|C8VN22_EMENI	tr|C8VN22|C8VN22_EMENI	tr|C8VN22|C8VN22_EMENI	ANIA_02275	ANIA_02275	27.47	ANIA_02275	27.47	27.47	3.2407	2.1312	1.8511
3	3	3	3	3	3	tr|C8VN66|C8VN66_EMENI	tr|C8VN66|C8VN66_EMENI	tr|C8VN66|C8VN66_EMENI	ANIA_02317	ANIA_02317	16.74	ANIA_02317	16.74	16.74	3.7614	3.3984	3.7455
3	3	4	4	3	5	tr|C8VTE9|C8VTE9_EMENI	tr|C8VTE9|C8VTE9_EMENI	tr|C8VTE9|C8VTE9_EMENI	ANIA_00433	ANIA_00433	17.4	ANIA_00433	17.4	17.4	3.3609	3.0434	3.2883
3	2	3	3	2	3	tr|C8VTL8|C8VTL8_EMENI	tr|C8VTL8|C8VTL8_EMENI	tr|C8VTL8|C8VTL8_EMENI	ANIA_01084	ANIA_01084	48.31	ANIA_01084	48.31	48.31	2.5883	2.5055	2.0884
3	3	2	3	3	2	tr|C8VTT5|C8VTT5_EMENI	tr|C8VTT5|C8VTT5_EMENI	tr|C8VTT5|C8VTT5_EMENI	ANIA_00354	ANIA_00354	40.44	ANIA_00354	40.44	40.44	2.8002	2.6104	3.1276
3	2	3	3	2	3	tr|C8VTZ0|C8VTZ0_EMENI	tr|C8VTZ0|C8VTZ0_EMENI	tr|C8VTZ0|C8VTZ0_EMENI	ANIA_00347	ANIA_00347	23.43	ANIA_00347	23.43	23.43	3.0338	2.5154	2.3775
3	4	3	3	5	6	tr|C8VUG3|C8VUG3_EMENI	tr|C8VUG3|C8VUG3_EMENI	tr|C8VUG3|C8VUG3_EMENI	ANIA_10130	ANIA_10130	10.19	ANIA_10130	10.19	10.19	2.3666	2.4145	2.1372
3	4	3	4	4	4	tr|C8VUJ2|C8VUJ2_EMENI	tr|C8VUJ2|C8VUJ2_EMENI	tr|C8VUJ2|C8VUJ2_EMENI	ANIA_00262	ANIA_00262	17.9	ANIA_00262	17.9	17.9	2.4832	2.9562	3.0054
3	2	1	3	2	1	tr|C8VUK2|C8VUK2_EMENI	tr|C8VUK2|C8VUK2_EMENI	tr|C8VUK2|C8VUK2_EMENI	ANIA_00252	ANIA_00252	31.95	ANIA_00252	31.95	31.95	3.7879	3.1136	4.3432
3	3	2	4	4	2	tr|G5EB28|G5EB28_EMENI	tr|G5EB28|G5EB28_EMENI	tr|G5EB28|G5EB28_EMENI	AN4163.2	AN4163.2	35.04	AN4163.2	35.04	35.04	3.1699	3.4238	3.1541
3	3	4	3	3	5	tr|Q5ASM6|Q5ASM6_EMENI	tr|Q5ASM6|Q5ASM6_EMENI	tr|Q5ASM6|Q5ASM6_EMENI	AN8704.2	AN8704.2	17.86	AN8704.2	17.86	17.86	2.4329	2.761	2.0918
3	4	4	4	4	4	tr|Q5AYJ9|Q5AYJ9_EMENI	tr|Q5AYJ9|Q5AYJ9_EMENI	tr|Q5AYJ9|Q5AYJ9_EMENI	AN6631.2	AN6631.2	19.48	AN6631.2	19.48	19.48	3.3425	4.0652	3.3692
3	2	3	3	2	3	tr|Q5AYK1|Q5AYK1_EMENI	tr|Q5AYK1|Q5AYK1_EMENI	tr|Q5AYK1|Q5AYK1_EMENI	AN6629.2	AN6629.2	24.5	AN6629.2	24.5	24.5	2.1276	2.6616	2.0567
3	3	1	3	4	1	tr|Q5B050|Q5B050_EMENI	tr|Q5B050|Q5B050_EMENI	tr|Q5B050|Q5B050_EMENI	AN6080.2	AN6080.2	21.9	AN6080.2	21.9	21.9	2.6337	2.1372	2.0686
3	4	4	4	4	4	tr|Q5B0F1|Q5B0F1_EMENI	tr|Q5B0F1|Q5B0F1_EMENI	tr|Q5B0F1|Q5B0F1_EMENI	AN5979.2	AN5979.2	16.14	AN5979.2	16.14	16.14	2.9548	2.3662	2.3434
3		2	4		2	tr|Q5B0M6|Q5B0M6_EMENI		tr|Q5B0M6|Q5B0M6_EMENI	AN5904.2		15.55	AN5904.2		15.55	2.4152	0	2.182
3	2	6	3	3	6	tr|Q5B0N5|Q5B0N5_EMENI	tr|Q5B0N5|Q5B0N5_EMENI	tr|Q5B0N5|Q5B0N5_EMENI	AN5895.2	AN5895.2	52.27	AN5895.2	52.27	52.27	2.4068	3.3126	2.7044
3		7	3		7	tr|Q5B1C8|Q5B1C8_EMENI		tr|Q5B1C8|Q5B1C8_EMENI	AN5652.2		140.75	AN5652.2		140.75	2.9367	0	2.5279
3		4	3		5	tr|Q5B1H3|Q5B1H3_EMENI		tr|Q5B1H3|Q5B1H3_EMENI	AN5607.2		223.87	AN5607.2		223.87	2.6147	0	2.3606
3	2	3	4	2	4	tr|Q5B2R8|Q5B2R8_EMENI	tr|Q5B2R8|Q5B2R8_EMENI	tr|Q5B2R8|Q5B2R8_EMENI	AN5162.2	AN5162.2	45.46	AN5162.2	45.46	45.46	2.979	2.1863	1.9551
3		2	3		2	tr|Q5B424|Q5B424_EMENI		tr|Q5B424|Q5B424_EMENI	AN4706.2		276.67	AN4706.2		276.67	3.2042	0	2.5326
3		3	3		3	tr|Q5B4K8|Q5B4K8_EMENI		tr|Q5B4K8|Q5B4K8_EMENI	AN4522.2		13.26	AN4522.2		13.26	1.9734	0	2.0885
3	4	4	3	4	5	tr|Q5B900|Q5B900_EMENI	tr|Q5B900|Q5B900_EMENI	tr|Q5B900|Q5B900_EMENI	AN2980.2	AN2980.2	12.34	AN2980.2	12.34	12.34	2.2323	2.3994	2.649
3	8	2	3	9	3	tr|Q5B9A9|Q5B9A9_EMENI	tr|Q5B9A9|Q5B9A9_EMENI	tr|Q5B9A9|Q5B9A9_EMENI	AN2871.2	AN2871.2	90.89	AN2871.2	90.89	90.89	3.9914	3.2179	4.4183
3	3	4	4	3	4	tr|Q5BAW4|Q5BAW4_EMENI	tr|Q5BAW4|Q5BAW4_EMENI	tr|Q5BAW4|Q5BAW4_EMENI	AN2316.2	AN2316.2	22.16	AN2316.2	22.16	22.16	3.1429	3.5999	3.1263
3			3			tr|Q5BBW4|Q5BBW4_EMENI			AN1966.2		448.13				2.9668	0	0
3	4	1	3	4	2	tr|Q5BEX3|Q5BEX3_EMENI	tr|Q5BEX3|Q5BEX3_EMENI	tr|Q5BEX3|Q5BEX3_EMENI	AN0907.2	AN0907.2	14.58	AN0907.2	14.58	14.58	3.6331	2.6988	5.0126
3	2	2	3	2	2	tr|Q5BFD3|Q5BFD3_EMENI	tr|Q5BFD3|Q5BFD3_EMENI	tr|Q5BFD3|Q5BFD3_EMENI	AN0747.2	AN0747.2	53.23	AN0747.2	53.23	53.23	2.569	2.7271	1.4853
3	1	5	3	1	5	tr|Q5BFH5|Q5BFH5_EMENI	tr|Q5BFH5|Q5BFH5_EMENI	tr|Q5BFH5|Q5BFH5_EMENI	AN0705.2	AN0705.2	123.65	AN0705.2	123.65	123.65	2.4598	2.4588	2.5339
2	5	3	2	5	3	sp|C8V8H4|DED1_EMENI	sp|C8V8H4|DED1_EMENI	sp|C8V8H4|DED1_EMENI	ded1	ded1	71.2	ded1	71.2	71.2	2.614	2.8088	2.4568
2	4	3	2	4	3	sp|O00098|CISY_EMENI	sp|O00098|CISY_EMENI	sp|O00098|CISY_EMENI	citA	citA	52.19	citA	52.19	52.19	3.1969	2.7726	3.0208
2	1	3	2	1	4	sp|P29429|THIO_EMENI	sp|P29429|THIO_EMENI	sp|P29429|THIO_EMENI	TRX1	TRX1	11.69	TRX1	11.69	11.69	2.683	4.262	2.7201
2	3	3	2	3	3	sp|Q03134|FDH_EMENI	sp|Q03134|FDH_EMENI	sp|Q03134|FDH_EMENI	aciA	aciA	40.11	aciA	40.11	40.11	3.0054	2.9368	2.4632
2		3	2		3	sp|Q12553|XDH_EMENI		sp|Q12553|XDH_EMENI	hxA		149.43	hxA		149.43	2.2645	0	3.2656
2	3	4	2	3	5	sp|Q5AX75|EIF3C_EMENI	sp|Q5AX75|EIF3C_EMENI	sp|Q5AX75|EIF3C_EMENI	nip1	nip1	97.12	nip1	97.12	97.12	2.3018	3.8513	3.444
2	5	6	2	6	6	sp|Q5B5B0|PAN1_EMENI	sp|Q5B5B0|PAN1_EMENI	sp|Q5B5B0|PAN1_EMENI	pan1	pan1	160.62	pan1	160.62	160.62	3.0091	2.9059	3.3306
2	2	2	2	2	2	sp|Q5BB01|YOP1_EMENI	sp|Q5BB01|YOP1_EMENI	sp|Q5BB01|YOP1_EMENI	yop1	yop1	18.91	yop1	18.91	18.91	2.2087	2.6506	2.3305
2	2	2	2	3	2	sp|Q5BB37|CARA_EMENI	sp|Q5BB37|CARA_EMENI	sp|Q5BB37|CARA_EMENI	cpa-1	cpa-1	49.61	cpa-1	49.61	49.61	3.048	1.7656	2.1193
2			2			sp|Q6KBA8|FKB1A_EMENI			fprA		11.59				3.5623	0	0
2	1	2	2	1	2	sp|Q870G1|LYS1_EMENI	sp|Q870G1|LYS1_EMENI	sp|Q870G1|LYS1_EMENI	lysA	lysA	41.07	lysA	41.07	41.07	2.2752	2.1907	2.4172
2			2			sp|Q96V52|GLNA_EMENI			glnA		39.69				3.6408	0	0
2		4	2		4	sp|Q9P931|PGM_EMENI		sp|Q9P931|PGM_EMENI	pgmB		60.65	pgmB		60.65	2.7524	0	3.1168
2	5	5	2	5	5	tr|C8V2R8|C8V2R8_EMENI	tr|C8V2R8|C8V2R8_EMENI	tr|C8V2R8|C8V2R8_EMENI	ANIA_06083	ANIA_06083	25.46	ANIA_06083	25.46	25.46	1.8579	2.1516	1.7996
2	2	3	2	3	3	tr|C8V668|C8V668_EMENI	tr|C8V668|C8V668_EMENI	tr|C8V668|C8V668_EMENI	ANIA_08054	ANIA_08054	26.98	ANIA_08054	26.98	26.98	2.4422	3.5304	2.9008
2	3	3	2	3	3	tr|C8V6R6|C8V6R6_EMENI	tr|C8V6R6|C8V6R6_EMENI	tr|C8V6R6|C8V6R6_EMENI	ANIA_10476	ANIA_10476	31.82	ANIA_10476	31.82	31.82	3.2938	3.6937	3.9106
2	2	3	2	2	3	tr|C8V7A0|C8V7A0_EMENI	tr|C8V7A0|C8V7A0_EMENI	tr|C8V7A0|C8V7A0_EMENI	ANIA_03748	ANIA_03748	32.93	ANIA_03748	32.93	32.93	3.008	2.4689	2.8461
2		2	2		2	tr|C8V8S8|C8V8S8_EMENI		tr|C8V8S8|C8V8S8_EMENI	ANIA_10551		149.59	ANIA_10551		149.59	2.5625	0	2.8632
2	4	3	2	6	4	tr|C8V9I7|C8V9I7_EMENI	tr|C8V9I7|C8V9I7_EMENI	tr|C8V9I7|C8V9I7_EMENI	ANIA_08843	ANIA_08843	38.37	ANIA_08843	38.37	38.37	2.9465	2.7231	1.9635
2	1	1	2	1	1	tr|C8V9V1|C8V9V1_EMENI	tr|C8V9V1|C8V9V1_EMENI	tr|C8V9V1|C8V9V1_EMENI	ANIA_04869	ANIA_04869	27.82	ANIA_04869	27.82	27.82	2.2645	2.4099	2.4186
2	2	1	2	2	1	tr|C8VA40|C8VA40_EMENI	tr|C8VA40|C8VA40_EMENI	tr|C8VA40|C8VA40_EMENI	ANIA_08706	ANIA_08706	19.3	ANIA_08706	19.3	19.3	2.6968	2.2138	2.8786
2	2	2	2	2	2	tr|C8VAT2|C8VAT2_EMENI	tr|C8VAT2|C8VAT2_EMENI	tr|C8VAT2|C8VAT2_EMENI	ANIA_04742	ANIA_04742	13.06	ANIA_04742	13.06	13.06	3.2102	3.2077	3.7246
2	2		3	2		tr|C8VFJ6|C8VFJ6_EMENI	tr|C8VFJ6|C8VFJ6_EMENI		ANIA_05744	ANIA_05744	30.64		30.64		3.9594	2.3009	0
2	3	1	2	4	2	tr|C8VFT3|C8VFT3_EMENI	tr|C8VFT3|C8VFT3_EMENI	tr|C8VFT3|C8VFT3_EMENI	ANIA_10712	ANIA_10712	20.12	ANIA_10712	20.12	20.12	3.1411	2.1714	3.3605
2	2	2	3	2	3	tr|C8VGD6|C8VGD6_EMENI	tr|C8VGD6|C8VGD6_EMENI	tr|C8VGD6|C8VGD6_EMENI	ANIA_05482	ANIA_05482	24.16	ANIA_05482	24.16	24.16	2.1245	2.4654	2.2635
2	8	5	2	8	6	tr|C8VIQ3|C8VIQ3_EMENI	tr|C8VIQ3|C8VIQ3_EMENI	tr|C8VIQ3|C8VIQ3_EMENI	ANIA_10352	ANIA_10352	56.72	ANIA_10352	56.72	56.72	2.9428	2.9281	2.9325
2	4	4	3	5	5	tr|C8VKS4|C8VKS4_EMENI	tr|C8VKS4|C8VKS4_EMENI	tr|C8VKS4|C8VKS4_EMENI	ANIA_01904	ANIA_01904	59.76	ANIA_01904	59.76	59.76	2.3112	2.319	2.368
2			2			tr|C8VLV0|C8VLV0_EMENI			ANIA_11139		58.88				2.5703	0	0
2	4	4	2	4	4	tr|C8VM83|C8VM83_EMENI	tr|C8VM83|C8VM83_EMENI	tr|C8VM83|C8VM83_EMENI	ANIA_02149	ANIA_02149	61.86	ANIA_02149	61.86	61.86	2.568	3.1832	2.6949
2	2	4	2	2	5	tr|C8VRB0|C8VRB0_EMENI	tr|C8VRB0|C8VRB0_EMENI	tr|C8VRB0|C8VRB0_EMENI	ANIA_09437	ANIA_09437	181.61	ANIA_09437	181.61	181.61	2.8605	2.445	2.7441
2	3	3	2	3	3	tr|C8VRK6|C8VRK6_EMENI	tr|C8VRK6|C8VRK6_EMENI	tr|C8VRK6|C8VRK6_EMENI	ANIA_09403	ANIA_09403	40.55	ANIA_09403	40.55	40.55	2.6857	3.1788	3.2689
2	1		2	1		tr|C8VRM0|C8VRM0_EMENI	tr|C8VRM0|C8VRM0_EMENI		ANIA_01401	ANIA_01401	123.27		123.27		2.1993	2.3942	0
2	5	2	3	5	2	tr|C8VS05|C8VS05_EMENI	tr|C8VS05|C8VS05_EMENI	tr|C8VS05|C8VS05_EMENI	ANIA_10112	ANIA_10112	168.21	ANIA_10112	168.21	168.21	2.0299	2.4859	2.4108
2	1	3	2	1	4	tr|C8VSF4|C8VSF4_EMENI	tr|C8VSF4|C8VSF4_EMENI	tr|C8VSF4|C8VSF4_EMENI	ANIA_10170	ANIA_10170	43.65	ANIA_10170	43.65	43.65	2.9913	3.6553	2.9371
2		1	2		1	tr|C8VT43|C8VT43_EMENI		tr|C8VT43|C8VT43_EMENI	ANIA_01152		18.27	ANIA_01152		18.27	2.6943	0	3.7222
2	1	2	2	1	3	tr|C8VUB6|C8VUB6_EMENI	tr|C8VUB6|C8VUB6_EMENI	tr|C8VUB6|C8VUB6_EMENI	ANIA_00285	ANIA_00285	28.72	ANIA_00285	28.72	28.72	3.0147	3.1238	2.8161
2	1	2	2	1	2	tr|G5EAU1|G5EAU1_EMENI	tr|G5EAU1|G5EAU1_EMENI	tr|G5EAU1|G5EAU1_EMENI	AN0687.2	AN0687.2	33.29	AN0687.2	33.29	33.29	2.6985	2.2218	2.9596
2	4	5	2	4	7	tr|Q5AUA9|Q5AUA9_EMENI	tr|Q5AUA9|Q5AUA9_EMENI	tr|Q5AUA9|Q5AUA9_EMENI	AN8121.2	AN8121.2	147.29	AN8121.2	147.29	147.29	2.6799	2.5674	2.7573
2	1	2	2	1	3	tr|Q5AUU3|Q5AUU3_EMENI	tr|Q5AUU3|Q5AUU3_EMENI	tr|Q5AUU3|Q5AUU3_EMENI	AN7937.2	AN7937.2	12.75	AN7937.2	12.75	12.75	2.7819	2.2867	1.9367
2	1	2	2	1	2	tr|Q5AVD8|Q5AVD8_EMENI	tr|Q5AVD8|Q5AVD8_EMENI	tr|Q5AVD8|Q5AVD8_EMENI	AN7742.2	AN7742.2	16.87	AN7742.2	16.87	16.87	3.3163	3.8473	3.9466
2	4	3	2	5	3	tr|Q5AWJ6|Q5AWJ6_EMENI	tr|Q5AWJ6|Q5AWJ6_EMENI	tr|Q5AWJ6|Q5AWJ6_EMENI	AN7334.2	AN7334.2	135.56	AN7334.2	135.56	135.56	2.9489	3.5615	3.0664
2		1	2		1	tr|Q5AYC1|Q5AYC1_EMENI		tr|Q5AYC1|Q5AYC1_EMENI	AN6709.2		224.95	AN6709.2		224.95	2.8378	0	2.6586
2	2		2	2		tr|Q5AYS3|Q5AYS3_EMENI	tr|Q5AYS3|Q5AYS3_EMENI		AN6557.2	AN6557.2	14.63		14.63		2.4693	2.0022	0
2		5	2		5	tr|Q5AZD1|Q5AZD1_EMENI		tr|Q5AZD1|Q5AZD1_EMENI	AN6349.2		178.67	AN6349.2		178.67	2.7563	0	2.2058
2	1	2	2	1	2	tr|Q5B0H3|Q5B0H3_EMENI	tr|Q5B0H3|Q5B0H3_EMENI	tr|Q5B0H3|Q5B0H3_EMENI	AN5957.2	AN5957.2	43.95	AN5957.2	43.95	43.95	2.33	3.1447	3.1361
2	3	2	4	4	3	tr|Q5B161|Q5B161_EMENI	tr|Q5B161|Q5B161_EMENI	tr|Q5B161|Q5B161_EMENI	AN5719.2	AN5719.2	11.12	AN5719.2	11.12	11.12	3.8199	3.5916	2.6062
2	1	1	2	1	1	tr|Q5B1H9|Q5B1H9_EMENI	tr|Q5B1H9|Q5B1H9_EMENI	tr|Q5B1H9|Q5B1H9_EMENI	AN5601.2	AN5601.2	49.54	AN5601.2	49.54	49.54	1.8819	2.1178	2.1999
2			2			tr|Q5B1V0|Q5B1V0_EMENI			AN5480.2		13.08				2.7971	0	0
2	19	22	2	21	25	tr|Q5B2S6|Q5B2S6_EMENI	tr|Q5B2S6|Q5B2S6_EMENI	tr|Q5B2S6|Q5B2S6_EMENI	AN5154.2	AN5154.2	155.89	AN5154.2	155.89	155.89	2.5326	2.8337	2.7345
2	4	4	2	5	5	tr|Q5B358|Q5B358_EMENI	tr|Q5B358|Q5B358_EMENI	tr|Q5B358|Q5B358_EMENI	AN5022.2	AN5022.2	21.46	AN5022.2	21.46	21.46	3.6803	3.2085	3.2863
2	2	2	2	2	2	tr|Q5B3F7|Q5B3F7_EMENI	tr|Q5B3F7|Q5B3F7_EMENI	tr|Q5B3F7|Q5B3F7_EMENI	AN4923.2	AN4923.2	50.8	AN4923.2	50.8	50.8	2.6779	2.8702	2.4161
2	1	1	2	1	1	tr|Q5B4S8|Q5B4S8_EMENI	tr|Q5B4S8|Q5B4S8_EMENI	tr|Q5B4S8|Q5B4S8_EMENI	AN4452.2	AN4452.2	57.59	AN4452.2	57.59	57.59	2.2408	2.2609	1.8884
2	2	2	3	3	2	tr|Q5B5V7|Q5B5V7_EMENI	tr|Q5B5V7|Q5B5V7_EMENI	tr|Q5B5V7|Q5B5V7_EMENI	AN4073.2	AN4073.2	20.29	AN4073.2	20.29	20.29	2.4169	2.6848	2.4864
2	3	3	2	4	3	tr|Q5B5Z2|Q5B5Z2_EMENI	tr|Q5B5Z2|Q5B5Z2_EMENI	tr|Q5B5Z2|Q5B5Z2_EMENI	AN4038.2	AN4038.2	118.79	AN4038.2	118.79	118.79	3.5457	2.6965	3.1563
2	2	4	2	2	4	tr|Q5B657|Q5B657_EMENI	tr|Q5B657|Q5B657_EMENI	tr|Q5B657|Q5B657_EMENI	AN3973.2	AN3973.2	29.03	AN3973.2	29.03	29.03	2.0848	1.8739	2.4194
2			2			tr|Q5B692|Q5B692_EMENI			AN3938.2		294.89				3.5596	0	0
2	4	2	2	5	2	tr|Q5B697|Q5B697_EMENI	tr|Q5B697|Q5B697_EMENI	tr|Q5B697|Q5B697_EMENI	AN3933.2	AN3933.2	138.16	AN3933.2	138.16	138.16	3.0457	2.552	2.7599
2	1	2	2	1	2	tr|Q5B706|Q5B706_EMENI	tr|Q5B706|Q5B706_EMENI	tr|Q5B706|Q5B706_EMENI	AN3674.2	AN3674.2	58.21	AN3674.2	58.21	58.21	3.4962	3.6267	3.0891
2	1	1	2	1	1	tr|Q5B7J9|Q5B7J9_EMENI	tr|Q5B7J9|Q5B7J9_EMENI	tr|Q5B7J9|Q5B7J9_EMENI	AN3481.2	AN3481.2	11.81	AN3481.2	11.81	11.81	4.1181	4.0602	3.9752
2	9	10	4	12	13	tr|Q5B8E5|Q5B8E5_EMENI	tr|Q5B8E5|Q5B8E5_EMENI	tr|Q5B8E5|Q5B8E5_EMENI	AN3185.2	AN3185.2	61.6	AN3185.2	61.6	61.6	2.9907	3.3491	3.1026
2	2	2	3	2	2	tr|Q5B8S1|Q5B8S1_EMENI	tr|Q5B8S1|Q5B8S1_EMENI	tr|Q5B8S1|Q5B8S1_EMENI	AN3059.2	AN3059.2	57.16	AN3059.2	57.16	57.16	2.6089	2.1788	3.016
2	3	4	3	3	4	tr|Q5B963|Q5B963_EMENI	tr|Q5B963|Q5B963_EMENI	tr|Q5B963|Q5B963_EMENI	AN2917.2	AN2917.2	49.45	AN2917.2	49.45	49.45	2.8522	2.6783	2.4332
2	5	1	2	6	1	tr|Q5B9B8|Q5B9B8_EMENI	tr|Q5B9B8|Q5B9B8_EMENI	tr|Q5B9B8|Q5B9B8_EMENI	AN2862.2	AN2862.2	27.13	AN2862.2	27.13	27.13	2.5038	2.7124	2.348
2		3	2		3	tr|Q5BAE8|Q5BAE8_EMENI		tr|Q5BAE8|Q5BAE8_EMENI	AN2482.2		225.7	AN2482.2		225.7	2.8142	0	3.1889
2	2	3	2	2	3	tr|Q5BAJ8|Q5BAJ8_EMENI	tr|Q5BAJ8|Q5BAJ8_EMENI	tr|Q5BAJ8|Q5BAJ8_EMENI	AN2432.2	AN2432.2	11.18	AN2432.2	11.18	11.18	2.0936	2.4371	2.5252
2	2	3	2	2	3	tr|Q5BAT7|Q5BAT7_EMENI	tr|Q5BAT7|Q5BAT7_EMENI	tr|Q5BAT7|Q5BAT7_EMENI	AN2343.2	AN2343.2	24.5	AN2343.2	24.5	24.5	3.0561	2.4163	3.2326
2	1	2	2	2	3	tr|Q5BAY5|Q5BAY5_EMENI	tr|Q5BAY5|Q5BAY5_EMENI	tr|Q5BAY5|Q5BAY5_EMENI	AN2295.2	AN2295.2	34.33	AN2295.2	34.33	34.33	2.4311	2.3488	2.2476
2	1		2	1		tr|Q5BB08|Q5BB08_EMENI	tr|Q5BB08|Q5BB08_EMENI		AN2272.2	AN2272.2	38.27		38.27		2.5858	2.3036	0
2	7	6	2	7	7	tr|Q5BBL8|Q5BBL8_EMENI	tr|Q5BBL8|Q5BBL8_EMENI	tr|Q5BBL8|Q5BBL8_EMENI	AN2062.2	AN2062.2	73.65	AN2062.2	73.65	73.65	3.0758	3.1288	2.8842
2		2	2		2	tr|Q5BC17|Q5BC17_EMENI		tr|Q5BC17|Q5BC17_EMENI	AN1913.2		69.08	AN1913.2		69.08	3.3915	0	3.6261
2	3	4	2	6	5	tr|Q5BCG0|Q5BCG0_EMENI	tr|Q5BCG0|Q5BCG0_EMENI	tr|Q5BCG0|Q5BCG0_EMENI	AN1770.2	AN1770.2	27.35	AN1770.2	27.35	27.35	2.7458	2.8666	3.082
2	2	2	2	2	2	tr|Q5BCH3|Q5BCH3_EMENI	tr|Q5BCH3|Q5BCH3_EMENI	tr|Q5BCH3|Q5BCH3_EMENI	AN1757.2	AN1757.2	28.23	AN1757.2	28.23	28.23	2.1532	2.9591	3.1273
2		2	2		2	tr|Q5BCU2|Q5BCU2_EMENI		tr|Q5BCU2|Q5BCU2_EMENI	AN1638.2		97.94	AN1638.2		97.94	3.0251	0	3.3199
2	1	2	3	1	2	tr|Q5BDK2|Q5BDK2_EMENI	tr|Q5BDK2|Q5BDK2_EMENI	tr|Q5BDK2|Q5BDK2_EMENI	AN1378.2	AN1378.2	21.66	AN1378.2	21.66	21.66	2.4165	2.6292	2.8318
2	5	5	3	6	5	tr|Q5BE30|Q5BE30_EMENI	tr|Q5BE30|Q5BE30_EMENI	tr|Q5BE30|Q5BE30_EMENI	AN1200.2	AN1200.2	123.88	AN1200.2	123.88	123.88	2.6722	2.7658	2.3795
2	2	1	3	2	1	tr|Q5BEA4|Q5BEA4_EMENI	tr|Q5BEA4|Q5BEA4_EMENI	tr|Q5BEA4|Q5BEA4_EMENI	AN1126.2	AN1126.2	20.99	AN1126.2	20.99	20.99	3.4405	3.3714	3.5779
2	4	4	2	4	4	tr|Q5BEW8|Q5BEW8_EMENI	tr|Q5BEW8|Q5BEW8_EMENI	tr|Q5BEW8|Q5BEW8_EMENI	AN0912.2	AN0912.2	38.98	AN0912.2	38.98	38.98	3.2192	3.0888	2.8155
2		5	3		6	tr|Q5BF71|Q5BF71_EMENI		tr|Q5BF71|Q5BF71_EMENI	AN0809.2		192.86	AN0809.2		192.86	2.9017	0	2.7875
2	2	2	2	2	2	tr|Q5BFW0|Q5BFW0_EMENI	tr|Q5BFW0|Q5BFW0_EMENI	tr|Q5BFW0|Q5BFW0_EMENI	AN0570.2	AN0570.2	15.21	AN0570.2	15.21	15.21	2.5579	2.5382	2.1898
2	2	1	2	2	1	tr|Q5BGM4|Q5BGM4_EMENI	tr|Q5BGM4|Q5BGM4_EMENI	tr|Q5BGM4|Q5BGM4_EMENI	AN0306.2	AN0306.2	36.61	AN0306.2	36.61	36.61	3.6477	2.9421	2.3108
2		1	3		1	tr|Q5BGQ9|Q5BGQ9_EMENI		tr|Q5BGQ9|Q5BGQ9_EMENI	AN0271.2		21.47	AN0271.2		21.47	2.5781	0	1.58
2	2	4	2	2	4	tr|Q5BH96|Q5BH96_EMENI	tr|Q5BH96|Q5BH96_EMENI	tr|Q5BH96|Q5BH96_EMENI	AN0084.2	AN0084.2	27.27	AN0084.2	27.27	27.27	2.2226	2.8727	3.0339
1	1		1	1		sp|C8V330|EIF3G_EMENI	sp|C8V330|EIF3G_EMENI		tif35	tif35	31.54		31.54		3.396	3.89	0
1			1			sp|C8VBH3|CEF1_EMENI			cef1		88.4				2.3516	0	0
1	2	6	1	2	6	sp|C8VG90|ACON_EMENI	sp|C8VG90|ACON_EMENI	sp|C8VG90|ACON_EMENI	acoA	acoA	84.92	acoA	84.92	84.92	2.493	2.5355	3.0192
1			1			sp|C8VP37|MTAP_EMENI			AN10230		39.53				2.1406	0	0
1			1			sp|P06531|TRPG_EMENI			trpC		83.08				3.1218	0	0
1	2	2	2	2	2	sp|P07754|ADH3_EMENI	sp|P07754|ADH3_EMENI	sp|P07754|ADH3_EMENI	alcC	alcC	37.1	alcC	37.1	37.1	3.6263	2.1544	2.217
1	1	1	1	1	1	sp|P10874|TBB2_EMENI	sp|P10874|TBB2_EMENI	sp|P10874|TBB2_EMENI	tubC	tubC	50.03	tubC	50.03	50.03	2.2002	2.5954	3.2023
1			1			sp|P20654|PP1_EMENI			bimG		37.15				2.7451	0	0
1	1	2	1	1	2	sp|P33282|URIC_EMENI	sp|P33282|URIC_EMENI	sp|P33282|URIC_EMENI	uaZ	uaZ	33.98	uaZ	33.98	33.98	2.2902	2.1712	3.0747
1		2	1		2	sp|P41764|G6PD_EMENI		sp|P41764|G6PD_EMENI	gsdA		58.94	gsdA		58.94	3.0512	0	2.619
1		4	1		4	sp|P50125|CYSD_EMENI		sp|P50125|CYSD_EMENI	cysD		47.26	cysD		47.26	1.8692	0	2.4413
1	2		1	2		sp|Q00771|KCC1_EMENI	sp|Q00771|KCC1_EMENI		cmkA	cmkA	46.78		46.78		4.813	3.1103	0
1		2	2		2	sp|Q5ASA6|IF6_EMENI		sp|Q5ASA6|IF6_EMENI	tif6		26.49	tif6		26.49	4.4333	0	2.6054
1	1	1	1	1	1	sp|Q5ASK8|SUB2_EMENI	sp|Q5ASK8|SUB2_EMENI	sp|Q5ASK8|SUB2_EMENI	sub2	sub2	48.7	sub2	48.7	48.7	2.8088	3.0174	2.8824
1			1			sp|Q5AUJ1|H2AZ_EMENI			htz1		14.6				2.0704	0	0
1			1			sp|Q5AW32|DOHH_EMENI			lia1		36.64				2.4644	0	0
1	2	4	2	2	5	sp|Q5AWS6|CDC48_EMENI	sp|Q5AWS6|CDC48_EMENI	sp|Q5AWS6|CDC48_EMENI	cdc48	cdc48	90.48	cdc48	90.48	90.48	3.1337	2.7595	2.2035
1	2	8	1	2	8	sp|Q5B1X8|RSE1_EMENI	sp|Q5B1X8|RSE1_EMENI	sp|Q5B1X8|RSE1_EMENI	rse1	rse1	132.92	rse1	132.92	132.92	3.4019	3.1667	2.7065
1	2	2	1	3	2	sp|Q5B2V8|KAD2_EMENI	sp|Q5B2V8|KAD2_EMENI	sp|Q5B2V8|KAD2_EMENI	adk1	adk1	28.58	adk1	28.58	28.58	2.998	3.0868	2.99
1	1	1	1	1	1	sp|Q5B4H1|TIM14_EMENI	sp|Q5B4H1|TIM14_EMENI	sp|Q5B4H1|TIM14_EMENI	pam18	pam18	11.6	pam18	11.6	11.6	3.2173	3.0808	2.8504
1			1			sp|Q5B778|CCR4_EMENI			ccr4		76.42				2.0008	0	0
1			1			sp|Q5B8S5|EIF3K_EMENI			AN3055		27.87				3.9009	0	0
1	2	2	1	2	2	sp|Q5B8Y4|MBF1_EMENI	sp|Q5B8Y4|MBF1_EMENI	sp|Q5B8Y4|MBF1_EMENI	mbf1	mbf1	16.74	mbf1	16.74	16.74	2.5118	2.3826	2.298
1	1	3	1	1	4	sp|Q5BFN9|TCTP_EMENI	sp|Q5BFN9|TCTP_EMENI	sp|Q5BFN9|TCTP_EMENI	AN0641	AN0641	20.01	AN0641	20.01	20.01	5.6637	5.9333	2.7416
1			1			sp|Q96VN3|NTF2_EMENI			ntf2		13.86				2.1758	0	0
1		2	1		2	sp|Q9HEY7|SODC_EMENI		sp|Q9HEY7|SODC_EMENI	sodA		15.98	sodA		15.98	3.2541	0	2.0297
1			1			tr|C8V0Z9|C8V0Z9_EMENI			ANIA_06341		66.47				3.2923	0	0
1	4	6	1	4	7	tr|C8V1D8|C8V1D8_EMENI	tr|C8V1D8|C8V1D8_EMENI	tr|C8V1D8|C8V1D8_EMENI	ANIA_06651	ANIA_06651	122.62	ANIA_06651	122.62	122.62	2.9257	2.4751	2.4827
1	1	1	1	1	1	tr|C8V1M3|C8V1M3_EMENI	tr|C8V1M3|C8V1M3_EMENI	tr|C8V1M3|C8V1M3_EMENI	ANIA_06688	ANIA_06688	52	ANIA_06688	52	52	2.0708	2.1705	2.1381
1	3	1	1	3	1	tr|C8V2L7|C8V2L7_EMENI	tr|C8V2L7|C8V2L7_EMENI	tr|C8V2L7|C8V2L7_EMENI	ANIA_11499	ANIA_11499	8.27	ANIA_11499	8.27	8.27	4.493	3.4362	5.289
1	4	6	1	4	6	tr|C8V2U2|C8V2U2_EMENI	tr|C8V2U2|C8V2U2_EMENI	tr|C8V2U2|C8V2U2_EMENI	ANIA_06060	ANIA_06060	162.78	ANIA_06060	162.78	162.78	3.042	3.5265	2.7378
1	1		2	1		tr|C8V349|C8V349_EMENI	tr|C8V349|C8V349_EMENI		ANIA_05997	ANIA_05997	20.91		20.91		5.3853	2.0549	0
1			1			tr|C8V3C7|C8V3C7_EMENI			ANIA_05969		9.93				2.7896	0	0
1	1	1	1	1	1	tr|C8V3P5|C8V3P5_EMENI	tr|C8V3P5|C8V3P5_EMENI	tr|C8V3P5|C8V3P5_EMENI	ANIA_08273	ANIA_08273	47.74	ANIA_08273	47.74	47.74	3.1021	3.3242	3.4137
1			1			tr|C8V3R8|C8V3R8_EMENI			ANIA_10537		69.87				1.9477	0	0
1	2	6	1	3	7	tr|C8V3X0|C8V3X0_EMENI	tr|C8V3X0|C8V3X0_EMENI	tr|C8V3X0|C8V3X0_EMENI	ANIA_03643	ANIA_03643	177.39	ANIA_03643	177.39	177.39	3.2303	2.6481	2.292
1	2	2	1	4	2	tr|C8V4E8|C8V4E8_EMENI	tr|C8V4E8|C8V4E8_EMENI	tr|C8V4E8|C8V4E8_EMENI	ANIA_03581	ANIA_03581	36.12	ANIA_03581	36.12	36.12	2.859	2.2965	2.8891
1	6	2	1	8	2	tr|C8V4P5|C8V4P5_EMENI	tr|C8V4P5|C8V4P5_EMENI	tr|C8V4P5|C8V4P5_EMENI	ANIA_04168	ANIA_04168	44.22	ANIA_04168	44.22	44.22	2.0466	2.5696	2.1564
1	5	7	1	5	7	tr|C8V746|C8V746_EMENI	tr|C8V746|C8V746_EMENI	tr|C8V746|C8V746_EMENI	ANIA_11052	ANIA_11052	157.49	ANIA_11052	157.49	157.49	3.3732	3.2534	3.2738
1	3	1	2	4	1	tr|C8V7I2|C8V7I2_EMENI	tr|C8V7I2|C8V7I2_EMENI	tr|C8V7I2|C8V7I2_EMENI	ANIA_08254	ANIA_08254	7.73	ANIA_08254	7.73	7.73	2.7738	2.9091	4.1189
1	1	1	1	1	1	tr|C8V7J5|C8V7J5_EMENI	tr|C8V7J5|C8V7J5_EMENI	tr|C8V7J5|C8V7J5_EMENI	ANIA_11411	ANIA_11411	6.71	ANIA_11411	6.71	6.71	2.4331	2.5355	2.6356
1	2	1	1	2	2	tr|C8V7X8|C8V7X8_EMENI	tr|C8V7X8|C8V7X8_EMENI	tr|C8V7X8|C8V7X8_EMENI	ANIA_04563	ANIA_04563	42.55	ANIA_04563	42.55	42.55	2.8751	3.1503	3.3175
1	1	1	1	1	1	tr|C8V8I4|C8V8I4_EMENI	tr|C8V8I4|C8V8I4_EMENI	tr|C8V8I4|C8V8I4_EMENI	ANIA_04457	ANIA_04457	22.71	ANIA_04457	22.71	22.71	3.561	3.8484	3.6017
1	1	1	1	1	1	tr|C8V9B1|C8V9B1_EMENI	tr|C8V9B1|C8V9B1_EMENI	tr|C8V9B1|C8V9B1_EMENI	ANIA_08866	ANIA_08866	52.07	ANIA_08866	52.07	52.07	2.9961	2.3503	2.7537
1			1			tr|C8VA44|C8VA44_EMENI			ANIA_08702		16.87				3.217	0	0
1	2	2	1	2	2	tr|C8VBH6|C8VBH6_EMENI	tr|C8VBH6|C8VBH6_EMENI	tr|C8VBH6|C8VBH6_EMENI	ANIA_11565	ANIA_11565	11.12	ANIA_11565	11.12	11.12	2.1102	1.853	1.8248
1	1		1	1		tr|C8VBS9|C8VBS9_EMENI	tr|C8VBS9|C8VBS9_EMENI		ANIA_10963	ANIA_10963	11.22		11.22		2.6825	2.4973	0
1			1			tr|C8VBV2|C8VBV2_EMENI			ANIA_10966		9.99				3.3896	0	0
1	1	3	1	1	3	tr|C8VCA5|C8VCA5_EMENI	tr|C8VCA5|C8VCA5_EMENI	tr|C8VCA5|C8VCA5_EMENI	ANIA_06993	ANIA_06993	22.97	ANIA_06993	22.97	22.97	3.2	3.3898	2.4735
1			1			tr|C8VCS3|C8VCS3_EMENI			ANIA_10922		38.03				2.0713	0	0
1		1	1		1	tr|C8VDH1|C8VDH1_EMENI		tr|C8VDH1|C8VDH1_EMENI	ANIA_07708		31.6	ANIA_07708		31.6	2.1215	0	2.7518
1		2	1		2	tr|C8VEZ2|C8VEZ2_EMENI		tr|C8VEZ2|C8VEZ2_EMENI	ANIA_05130		52.27	ANIA_05130		52.27	2.9072	0	3.0771
1	2	3	1	2	3	tr|C8VG03|C8VG03_EMENI	tr|C8VG03|C8VG03_EMENI	tr|C8VG03|C8VG03_EMENI	ANIA_05602	ANIA_05602	36.56	ANIA_05602	36.56	36.56	2.742	2.503	2.4923
1		1	1		1	tr|C8VH67|C8VH67_EMENI		tr|C8VH67|C8VH67_EMENI	ANIA_09080		17.48	ANIA_09080		17.48	2.0143	0	3.2466
1		1	1		1	tr|C8VHA7|C8VHA7_EMENI		tr|C8VHA7|C8VHA7_EMENI	ANIA_03459		59.24	ANIA_03459		59.24	2.8981	0	1.7985
1			1			tr|C8VIR5|C8VIR5_EMENI			ANIA_03058		51.74				2.3429	0	0
1	3	2	1	3	2	tr|C8VJN5|C8VJN5_EMENI	tr|C8VJN5|C8VJN5_EMENI	tr|C8VJN5|C8VJN5_EMENI	ANIA_10340	ANIA_10340	49.71	ANIA_10340	49.71	49.71	1.9263	2.2166	2.3133
1	1	1	1	1	1	tr|C8VKF9|C8VKF9_EMENI	tr|C8VKF9|C8VKF9_EMENI	tr|C8VKF9|C8VKF9_EMENI	ANIA_01860	ANIA_01860	31.21	ANIA_01860	31.21	31.21	2.2709	3.5148	3.7702
1	2	2	1	2	2	tr|C8VM21|C8VM21_EMENI	tr|C8VM21|C8VM21_EMENI	tr|C8VM21|C8VM21_EMENI	ANIA_01409	ANIA_01409	41.05	ANIA_01409	41.05	41.05	3.7398	2.1924	2.4338
1	4	3	1	5	3	tr|C8VMT1|C8VMT1_EMENI	tr|C8VMT1|C8VMT1_EMENI	tr|C8VMT1|C8VMT1_EMENI	ANIA_10278	ANIA_10278	28.29	ANIA_10278	28.29	28.29	4.1515	3.2149	2.7682
1	4	1	1	4	1	tr|C8VN54|C8VN54_EMENI	tr|C8VN54|C8VN54_EMENI	tr|C8VN54|C8VN54_EMENI	ANIA_02306	ANIA_02306	25.08	ANIA_02306	25.08	25.08	2.8974	2.879	2.9997
1	1	1	2	1	1	tr|C8VNL1|C8VNL1_EMENI	tr|C8VNL1|C8VNL1_EMENI	tr|C8VNL1|C8VNL1_EMENI	ANIA_01662	ANIA_01662	18.23	ANIA_01662	18.23	18.23	3.3503	4.0329	3.6873
1	1	1	1	1	2	tr|C8VP28|C8VP28_EMENI	tr|C8VP28|C8VP28_EMENI	tr|C8VP28|C8VP28_EMENI	ANIA_10229	ANIA_10229	32.76	ANIA_10229	32.76	32.76	3.3751	3.6086	2.7664
1			1			tr|C8VQ79|C8VQ79_EMENI			ANIA_00140		47.26				3.7292	0	0
1	1	1	1	1	1	tr|C8VQY7|C8VQY7_EMENI	tr|C8VQY7|C8VQY7_EMENI	tr|C8VQY7|C8VQY7_EMENI	ANIA_00089	ANIA_00089	22.93	ANIA_00089	22.93	22.93	2.6715	3.1479	2.9421
1			1			tr|C8VRD6|C8VRD6_EMENI			ANIA_00046		61.44				4.1132	0	0
1		2	1		2	tr|C8VRX6|C8VRX6_EMENI		tr|C8VRX6|C8VRX6_EMENI	ANIA_10182		37.36	ANIA_10182		37.36	1.8164	0	2.1484
1		1	1		1	tr|C8VS47|C8VS47_EMENI		tr|C8VS47|C8VS47_EMENI	ANIA_01333		14.76	ANIA_01333		14.76	1.9069	0	2.6955
1	2		1	2		tr|C8VSY9|C8VSY9_EMENI	tr|C8VSY9|C8VSY9_EMENI		ANIA_00490	ANIA_00490	65.13		65.13		2.3426	2.2572	0
1	3	2	1	3	2	tr|C8VTC4|C8VTC4_EMENI	tr|C8VTC4|C8VTC4_EMENI	tr|C8VTC4|C8VTC4_EMENI	ANIA_01122	ANIA_01122	24.18	ANIA_01122	24.18	24.18	3.4269	2.6776	2.6105
1			1			tr|G5EAX2|G5EAX2_EMENI			AN8078.2		58.46				1.9668	0	0
1			2			tr|G5EAY4|G5EAY4_EMENI			AN7487.2		21.41				3.1076	0	0
1	3	3	2	3	3	tr|G5EB34|G5EB34_EMENI	tr|G5EB34|G5EB34_EMENI	tr|G5EB34|G5EB34_EMENI	AN5701.2	AN5701.2	39.24	AN5701.2	39.24	39.24	3.3505	3.0849	3.1404
1	2	2	1	2	3	tr|G5EB54|G5EB54_EMENI	tr|G5EB54|G5EB54_EMENI	tr|G5EB54|G5EB54_EMENI	rpl16a	rpl16a	22.96	rpl16a	22.96	22.96	1.9962	1.8634	1.8594
1			1			tr|Q5ATT2|Q5ATT2_EMENI			AN8298.2		55.08				1.8624	0	0
1	2	2	1	2	2	tr|Q5ATW2|Q5ATW2_EMENI	tr|Q5ATW2|Q5ATW2_EMENI	tr|Q5ATW2|Q5ATW2_EMENI	AN8268.2	AN8268.2	55.57	AN8268.2	55.57	55.57	2.6547	3.128	3.0208
1	3	2	1	3	2	tr|Q5AUB2|Q5AUB2_EMENI	tr|Q5AUB2|Q5AUB2_EMENI	tr|Q5AUB2|Q5AUB2_EMENI	AN8118.2	AN8118.2	17.89	AN8118.2	17.89	17.89	3.7304	2.8527	3.1997
1	2	1	1	3	1	tr|Q5AUF8|Q5AUF8_EMENI	tr|Q5AUF8|Q5AUF8_EMENI	tr|Q5AUF8|Q5AUF8_EMENI	AN8072.2	AN8072.2	26.32	AN8072.2	26.32	26.32	4.9393	4.3999	4.7112
1			1			tr|Q5AUX1|Q5AUX1_EMENI			AN7909.2		225.71				1.9739	0	0
1			1			tr|Q5AUY8|Q5AUY8_EMENI			AN7892.2		20.83				3.7442	0	0
1	2	1	1	2	1	tr|Q5AVI4|Q5AVI4_EMENI	tr|Q5AVI4|Q5AVI4_EMENI	tr|Q5AVI4|Q5AVI4_EMENI	AN7696.2	AN7696.2	98.07	AN7696.2	98.07	98.07	2.734	3.4712	2.8492
1	1		1	1		tr|Q5AW91|Q5AW91_EMENI	tr|Q5AW91|Q5AW91_EMENI		AN7439.2	AN7439.2	80.4		80.4		2.6902	2.7229	0
1		1	1		1	tr|Q5AWH6|Q5AWH6_EMENI		tr|Q5AWH6|Q5AWH6_EMENI	AN7354.2		14.96	AN7354.2		14.96	3.9291	0	4.1788
1	1	1	1	1	1	tr|Q5AX03|Q5AX03_EMENI	tr|Q5AX03|Q5AX03_EMENI	tr|Q5AX03|Q5AX03_EMENI	AN7177.2	AN7177.2	25.88	AN7177.2	25.88	25.88	3.2667	3.279	3.2582
1			1			tr|Q5AXK6|Q5AXK6_EMENI			AN6974.2		22.82				3.4942	0	0
1			5			tr|Q5AYS9|Q5AYS9_EMENI			AN6551.2		193.58				1.8047	0	0
1	3	3	1	3	3	tr|Q5AYT3|Q5AYT3_EMENI	tr|Q5AYT3|Q5AYT3_EMENI	tr|Q5AYT3|Q5AYT3_EMENI	AN6547.2	AN6547.2	28.58	AN6547.2	28.58	28.58	3.4728	2.9427	2.857
1			1			tr|Q5AZA7|Q5AZA7_EMENI			AN6373.2		39.03				1.849	0	0
1	3	2	1	3	3	tr|Q5AZL2|Q5AZL2_EMENI	tr|Q5AZL2|Q5AZL2_EMENI	tr|Q5AZL2|Q5AZL2_EMENI	AN6268.2	AN6268.2	96.1	AN6268.2	96.1	96.1	3.7075	2.8771	3.2332
1	1	3	1	1	3	tr|Q5AZP9|Q5AZP9_EMENI	tr|Q5AZP9|Q5AZP9_EMENI	tr|Q5AZP9|Q5AZP9_EMENI	AN6231.2	AN6231.2	77.46	AN6231.2	77.46	77.46	2.0252	2.6306	2.9796
1		1	1		1	tr|Q5B063|Q5B063_EMENI		tr|Q5B063|Q5B063_EMENI	AN6067.2		47.08	AN6067.2		47.08	4.2121	0	1.5811
1	1	2	1	1	2	tr|Q5B0C6|Q5B0C6_EMENI	tr|Q5B0C6|Q5B0C6_EMENI	tr|Q5B0C6|Q5B0C6_EMENI	AN6004.2	AN6004.2	29.03	AN6004.2	29.03	29.03	4.6005	4.2116	3.7623
1	3	2	1	3	2	tr|Q5B0D4|Q5B0D4_EMENI	tr|Q5B0D4|Q5B0D4_EMENI	tr|Q5B0D4|Q5B0D4_EMENI	AN5996.2	AN5996.2	10.95	AN5996.2	10.95	10.95	3.4357	2.5227	2.8937
1		1	1		1	tr|Q5B0P6|Q5B0P6_EMENI		tr|Q5B0P6|Q5B0P6_EMENI	AN5884.2		25.44	AN5884.2		25.44	1.8921	0	2.9522
1	5	3	1	5	3	tr|Q5B0W0|Q5B0W0_EMENI	tr|Q5B0W0|Q5B0W0_EMENI	tr|Q5B0W0|Q5B0W0_EMENI	AN5820.2	AN5820.2	57.91	AN5820.2	57.91	57.91	3.4726	2.7202	2.6779
1			2			tr|Q5B149|Q5B149_EMENI			AN5731.2		44				3.8089	0	0
1	3	2	1	3	2	tr|Q5B165|Q5B165_EMENI	tr|Q5B165|Q5B165_EMENI	tr|Q5B165|Q5B165_EMENI	AN5715.2	AN5715.2	13.47	AN5715.2	13.47	13.47	3.901	2.3979	2.9767
1		1	1		1	tr|Q5B1L6|Q5B1L6_EMENI		tr|Q5B1L6|Q5B1L6_EMENI	AN5564.2		53.1	AN5564.2		53.1	3.3105	0	3.3148
1	2	2	1	2	2	tr|Q5B1X9|Q5B1X9_EMENI	tr|Q5B1X9|Q5B1X9_EMENI	tr|Q5B1X9|Q5B1X9_EMENI	AN5451.2	AN5451.2	46.27	AN5451.2	46.27	46.27	2.079	3.1321	2.9712
1			1			tr|Q5B1Y4|Q5B1Y4_EMENI			AN5446.2		59.45				2.1981	0	0
1	2	5	1	3	5	tr|Q5B224|Q5B224_EMENI	tr|Q5B224|Q5B224_EMENI	tr|Q5B224|Q5B224_EMENI	AN5406.2	AN5406.2	190.72	AN5406.2	190.72	190.72	2.8536	2.6267	2.8452
1	5	4	1	5	5	tr|Q5B383|Q5B383_EMENI	tr|Q5B383|Q5B383_EMENI	tr|Q5B383|Q5B383_EMENI	AN4997.2	AN4997.2	36.8	AN4997.2	36.8	36.8	3.0662	2.369	2.0271
1	3	4	1	3	5	tr|Q5B3G3|Q5B3G3_EMENI	tr|Q5B3G3|Q5B3G3_EMENI	tr|Q5B3G3|Q5B3G3_EMENI	AN4917.2	AN4917.2	69.69	AN4917.2	69.69	69.69	3.1716	1.9749	2.3235
1			2			tr|Q5B3W8|Q5B3W8_EMENI			AN4762.2		16.29				3.7625	0	0
1	2	3	1	3	3	tr|Q5B4B4|Q5B4B4_EMENI	tr|Q5B4B4|Q5B4B4_EMENI	tr|Q5B4B4|Q5B4B4_EMENI	AN4616.2	AN4616.2	60.8	AN4616.2	60.8	60.8	4.316	3.3452	2.8897
1	2	1	1	2	1	tr|Q5B4D6|Q5B4D6_EMENI	tr|Q5B4D6|Q5B4D6_EMENI	tr|Q5B4D6|Q5B4D6_EMENI	AN4594.2	AN4594.2	12.87	AN4594.2	12.87	12.87	3.5283	2.364	3.6689
1			2			tr|Q5B4F5|Q5B4F5_EMENI			AN4575.2		36.02				2.6708	0	0
1	3	3	1	3	3	tr|Q5B4Q5|Q5B4Q5_EMENI	tr|Q5B4Q5|Q5B4Q5_EMENI	tr|Q5B4Q5|Q5B4Q5_EMENI	AN4475.2	AN4475.2	20.15	AN4475.2	20.15	20.15	4.6835	2.6212	2.4903
1	3	3	1	4	3	tr|Q5B500|Q5B500_EMENI	tr|Q5B500|Q5B500_EMENI	tr|Q5B500|Q5B500_EMENI	AN4380.2	AN4380.2	96.42	AN4380.2	96.42	96.42	3.1494	2.8598	3.5855
1			1			tr|Q5B5G8|Q5B5G8_EMENI			AN4212.2		64.72				1.806	0	0
1	1	1	1	2	1	tr|Q5B660|Q5B660_EMENI	tr|Q5B660|Q5B660_EMENI	tr|Q5B660|Q5B660_EMENI	AN3970.2	AN3970.2	52.99	AN3970.2	52.99	52.99	2.8481	3.3314	1.612
1		4	1		4	tr|Q5B6C4|Q5B6C4_EMENI		tr|Q5B6C4|Q5B6C4_EMENI	AN3906.2		123.64	AN3906.2		123.64	2.6405	0	2.8523
1	3	2	1	3	2	tr|Q5B6I8|Q5B6I8_EMENI	tr|Q5B6I8|Q5B6I8_EMENI	tr|Q5B6I8|Q5B6I8_EMENI	AN3842.2	AN3842.2	23.68	AN3842.2	23.68	23.68	2.7778	2.2318	2.2149
1	1	1	1	1	2	tr|Q5B6X7|Q5B6X7_EMENI	tr|Q5B6X7|Q5B6X7_EMENI	tr|Q5B6X7|Q5B6X7_EMENI	AN3703.2	AN3703.2	9.11	AN3703.2	9.11	9.11	3.7056	4.2899	2.765
1	4	2	1	4	2	tr|Q5B8J6|Q5B8J6_EMENI	tr|Q5B8J6|Q5B8J6_EMENI	tr|Q5B8J6|Q5B8J6_EMENI	AN3134.2	AN3134.2	58.95	AN3134.2	58.95	58.95	2.791	2.8729	2.5853
1	1		1	2		tr|Q5BAB4|Q5BAB4_EMENI	tr|Q5BAB4|Q5BAB4_EMENI		AN2516.2	AN2516.2	46.37		46.37		1.9746	1.782	0
1	1	2	1	1	3	tr|Q5BB72|Q5BB72_EMENI	tr|Q5BB72|Q5BB72_EMENI	tr|Q5BB72|Q5BB72_EMENI	AN2208.2	AN2208.2	40.11	AN2208.2	40.11	40.11	4.6185	2.9187	3.2473
1	5	4	1	6	5	tr|Q5BBK0|Q5BBK0_EMENI	tr|Q5BBK0|Q5BBK0_EMENI	tr|Q5BBK0|Q5BBK0_EMENI	AN2080.2	AN2080.2	76.77	AN2080.2	76.77	76.77	2.5476	2.6996	2.8043
1	2		1	2		tr|Q5BBL1|Q5BBL1_EMENI	tr|Q5BBL1|Q5BBL1_EMENI		AN2069.2	AN2069.2	14.39		14.39		2.8715	2.4632	0
1	1		1	1		tr|Q5BC08|Q5BC08_EMENI	tr|Q5BC08|Q5BC08_EMENI		AN1922.2	AN1922.2	53.81		53.81		3.0387	3.1593	0
1		6	1		6	tr|Q5BCN0|Q5BCN0_EMENI		tr|Q5BCN0|Q5BCN0_EMENI	AN1700.2		125.56	AN1700.2		125.56	2.2189	0	2.6376
1	1	1	1	1	1	tr|Q5BCX2|Q5BCX2_EMENI	tr|Q5BCX2|Q5BCX2_EMENI	tr|Q5BCX2|Q5BCX2_EMENI	AN1608.2	AN1608.2	18.5	AN1608.2	18.5	18.5	1.8954	2.2277	2.1293
1	5	5	1	6	5	tr|Q5BD46|Q5BD46_EMENI	tr|Q5BD46|Q5BD46_EMENI	tr|Q5BD46|Q5BD46_EMENI	AN1534.2	AN1534.2	26.38	AN1534.2	26.38	26.38	2.9743	2.4019	2.565
1	2	2	1	2	2	tr|Q5BE02|Q5BE02_EMENI	tr|Q5BE02|Q5BE02_EMENI	tr|Q5BE02|Q5BE02_EMENI	AN1228.2	AN1228.2	14.54	AN1228.2	14.54	14.54	2.705	2.7363	2.5953
1	3	3	1	3	3	tr|Q5BE53|Q5BE53_EMENI	tr|Q5BE53|Q5BE53_EMENI	tr|Q5BE53|Q5BE53_EMENI	AN1177.2	AN1177.2	105.68	AN1177.2	105.68	105.68	2.1286	2.7892	3.0752
1	1	1	1	1	1	tr|Q5BER1|Q5BER1_EMENI	tr|Q5BER1|Q5BER1_EMENI	tr|Q5BER1|Q5BER1_EMENI	AN0969.2	AN0969.2	26.78	AN0969.2	26.78	26.78	2.1906	2.3796	3.6195
1	1		1	2		tr|Q5BEY1|Q5BEY1_EMENI	tr|Q5BEY1|Q5BEY1_EMENI		AN0899.2	AN0899.2	85.36		85.36		2.0908	2.0295	0
1		4	1		5	tr|Q5BF22|Q5BF22_EMENI		tr|Q5BF22|Q5BF22_EMENI	AN0858.2		103.46	AN0858.2		103.46	3.2081	0	2.6241
1	2	1	2	2	1	tr|Q5BF57|Q5BF57_EMENI	tr|Q5BF57|Q5BF57_EMENI	tr|Q5BF57|Q5BF57_EMENI	AN0823.2	AN0823.2	52.54	AN0823.2	52.54	52.54	3.9438	3.926	2.6411
1			1			tr|Q5BFG9|Q5BFG9_EMENI			AN0711.2		168.61				2.0937	0	0
1	1		1	1		tr|Q5BFZ3|Q5BFZ3_EMENI	tr|Q5BFZ3|Q5BFZ3_EMENI		AN0537.2	AN0537.2	13.19		13.19		2.0579	1.805	0
1	4	4	1	4	4	tr|Q5BG85|Q5BG85_EMENI	tr|Q5BG85|Q5BG85_EMENI	tr|Q5BG85|Q5BG85_EMENI	AN0445.2	AN0445.2	24.02	AN0445.2	24.02	24.02	3.519	2.9411	2.4023
1		1	1		2	tr|Q5BGN3|Q5BGN3_EMENI		tr|Q5BGN3|Q5BGN3_EMENI	AN0297.2		22.01	AN0297.2		22.01	4.6994	0	2.7554
1	2	1	1	2	1	tr|Q5BH47|Q5BH47_EMENI	tr|Q5BH47|Q5BH47_EMENI	tr|Q5BH47|Q5BH47_EMENI	AN0133.2	AN0133.2	87.37	AN0133.2	87.37	87.37	3.9479	3.0756	2.4713
1	1	3	1	1	3	tr|Q5BH68|Q5BH68_EMENI	tr|Q5BH68|Q5BH68_EMENI	tr|Q5BH68|Q5BH68_EMENI	AN0112.2	AN0112.2	172.41	AN0112.2	172.41	172.41	3.2826	3.0668	2.7442
1	2		1	2		tr|Q5BHB2|Q5BHB2_EMENI	tr|Q5BHB2|Q5BHB2_EMENI		AN0068.2	AN0068.2	16.52		16.52		2.4517	2.1241	0
1	2	1	1	3	1	tr|Q5BHC3|Q5BHC3_EMENI	tr|Q5BHC3|Q5BHC3_EMENI	tr|Q5BHC3|Q5BHC3_EMENI	AN0057.2	AN0057.2	43.17	AN0057.2	43.17	43.17	1.9347	2.2914	2.3609
1			1			sp|G5EB19|PPOA_EMENI			ppoA			120.71		0	2.0606	0
2			2			sp|O60039|APSB_EMENI				apsB		120.94	0	0	2.275
6	2		6	2		sp|O74689|NDE1_EMENI	sp|O74689|NDE1_EMENI		nudE		nudE	64.6	64.6	0	3.0264	3.5661
2	1		4	2		sp|O94111|DYL1_EMENI	sp|O94111|DYL1_EMENI		nudG		nudG	11.02	11.02	0	4.2854	4.3532
2	2		2	2		sp|P0C1B0|FKBP4_EMENI	sp|P0C1B0|FKBP4_EMENI		fpr4		fpr4	52.4	52.4	0	3.2748	3.0151
2	3		2	3		sp|P11803|OTC_EMENI	sp|P11803|OTC_EMENI		argB		argB	39.03	39.03	0	2.4742	2.4797
1			1			sp|P18695|TBG_EMENI			mipA			50.74		0	2.7482	0
2	2		2	2		sp|P21133|AAAA_EMENI	sp|P21133|AAAA_EMENI		penDE		penDE	39.21	39.21	0	2.8992	2.4404
1			1			sp|P48457|PP2B_EMENI			cnaA			62.97		0	2.0977	0
1			1			sp|Q00647|MYO1_EMENI				myoA		136.99	0	0	2.5179
5	4		5	5		sp|Q00664|LIS1_EMENI	sp|Q00664|LIS1_EMENI		nudF		nudF	48.81	48.81	0	3.0027	3.0938
1			1			sp|Q00737|SUDA_EMENI				sudA		139.43	0	0	3.4065
1	1		2	1		sp|Q00743|GPA1_EMENI	sp|Q00743|GPA1_EMENI		fadA		fadA	40.7	40.7	0	2.7973	3.6906
1	1		1	1		sp|Q12526|RAS_EMENI	sp|Q12526|RAS_EMENI		rasA		rasA	23.83	23.83	0	3.4395	3.1753
1	2		1	3		sp|Q12555|MET3_EMENI	sp|Q12555|MET3_EMENI		met3		met3	63.88	63.88	0	2.0936	2.3726
1			1			sp|Q5ATN7|FKBP2_EMENI				fkbB		14.56	0	0	2.1886
1			1			sp|Q5ATZ7|SFH5_EMENI				sfh5		44.55	0	0	2.3996
1			1			sp|Q5AUT0|EGLC_EMENI			eglC			46.66		0	2.3254	0
1	1		1	1		sp|Q5AVF8|ARGJ_EMENI	sp|Q5AVF8|ARGJ_EMENI		ornA		ornA	48.7	48.7	0	2.373	2.6922
1			1			sp|Q5AVM1|DBP5_EMENI				dbp5		52.36	0	0	3.3303
1			1			sp|Q5AW46|Y7484_EMENI				AN7484		22.1	0	0	2.1257
1	1		1	1		sp|Q5B0F5|MTLD_EMENI	sp|Q5B0F5|MTLD_EMENI		mpdA		mpdA	43.08	43.08	0	2.3477	2.531
2			2			sp|Q5B0H6|EIF3L_EMENI				AN5954		54.66	0	0	2.306
4	1		5	1		sp|Q5B0J9|DBP2_EMENI	sp|Q5B0J9|DBP2_EMENI		dbp2		dbp2	60.87	60.87	0	2.9552	3.0237
2			2			sp|Q5B187|TIM16_EMENI			pam16			15.09		0	2.9422	0
3			4			sp|Q5B1T9|ATG2_EMENI				atg2		228.26	0	0	2.3134
1			1			sp|Q5B3C8|NST1_EMENI			nst1			124.5		0	2.4866	0
1			1			sp|Q5B590|MTNA_EMENI			mri1			40.93		0	2.6365	0
1	1		1	1		sp|Q5B6I7|FCJ1_EMENI	sp|Q5B6I7|FCJ1_EMENI		fcj1		fcj1	68.59	68.59	0	3.4316	2.7808
1			1			sp|Q5B6K3|PESC_EMENI				nop7		75.51	0	0	2.3682
1			1			sp|Q5B787|MTNB_EMENI				mde1		26.98	0	0	2.2333
1	6		1	7		sp|Q5B7Q7|SPT6_EMENI	sp|Q5B7Q7|SPT6_EMENI		spt6		spt6	162.98	162.98	0	1.9864	2.5748
1			1			sp|Q5B8K4|SEC11_EMENI			sec11			21.35		0	2.1577	0
2			2			sp|Q5B8Y3|EIF3I_EMENI				tif34		37.35	0	0	2.9681
2			2			sp|Q5B973|EIF3E_EMENI				int6		51.33	0	0	2.5133
1			1			sp|Q5B995|NHP6_EMENI				nhp6		12.01	0	0	2.5285
6	11		6	12		sp|Q5B9N7|EIF3A_EMENI	sp|Q5B9N7|EIF3A_EMENI		tif32		tif32	118.27	118.27	0	2.9892	2.4153
1			1			sp|Q5BAX8|SKP1_EMENI			sconC			18.63		0	3.4447	0
1	1		1	1		sp|Q5BCG1|DPNP_EMENI	sp|Q5BCG1|DPNP_EMENI		AN1769		AN1769	37.14	37.14	0	2.4423	2.977
1			1			sp|Q5BD29|BTGE_EMENI			btgE			57.64		0	3.13	0
2	3		2	4		sp|Q5BDG7|CFT1_EMENI	sp|Q5BDG7|CFT1_EMENI		cft1		cft1	146.82	146.82	0	2.6404	2.8271
1			1			sp|Q5BDL3|ERB1_EMENI				erb1		88.9	0	0	2.6223
2	1		2	1		sp|Q5BDW0|EIF3H_EMENI	sp|Q5BDW0|EIF3H_EMENI		AN1270		AN1270	41.08	41.08	0	1.9541	2.6164
1			1			sp|Q5BEN5|STU1_EMENI				stu1		139.74	0	0	2.4021
3			3			sp|Q5BEY7|PURA_EMENI				adB		46.37	0	0	1.8273
1			1			sp|Q5BFT5|NCPR_EMENI			cprA			76.65		0	2.0893	0
1			1			sp|Q5BGA9|MRD1_EMENI			mrd1			91.34		0	1.9002	0
1			1			sp|Q5BGH1|EIF3B_EMENI				prt1		84.18	0	0	3.4104
2	2		2	2		sp|Q5BGR9|SEC23_EMENI	sp|Q5BGR9|SEC23_EMENI		sec23		sec23	85.65	85.65	0	2.1603	2.4001
1			2			sp|Q8TFN1|NMT_EMENI				swoF		56.38	0	0	1.7383
2	2		2	2		sp|Q8X1T6|ADE_EMENI	sp|Q8X1T6|ADE_EMENI		aah1		aah1	40.79	40.79	0	2.8642	2.8529
1			1			sp|Q9P4P9|HIS5_EMENI				hisHF		60.12	0	0	3.2728
1	1		1	1		sp|Q9P8F8|H1_EMENI	sp|Q9P8F8|H1_EMENI		hhoA		hhoA	21.09	21.09	0	2.6161	2.8109
4	1		5	1		sp|Q9UW83|PDX1_EMENI	sp|Q9UW83|PDX1_EMENI		pyroA		pyroA	32.33	32.33	0	2.5394	2.3052
1			1			tr|C8V0B9|C8V0B9_EMENI			ANIA_06496			94.29		0	1.9755	0
1			1			tr|C8V0S2|C8V0S2_EMENI				ANIA_06541		85.67	0	0	2.1537
1			1			tr|C8V173|C8V173_EMENI				ANIA_06317		193.57	0	0	2.5602
2			2			tr|C8V1C3|C8V1C3_EMENI			ANIA_10837			63.96		0	2.4655	0
2			2			tr|C8V1N6|C8V1N6_EMENI			ANIA_06699			36.37		0	2.5549	0
1			1			tr|C8V1X4|C8V1X4_EMENI				ANIA_06734		85.49	0	0	2.0251
1	1		1	1		tr|C8V1X5|C8V1X5_EMENI	tr|C8V1X5|C8V1X5_EMENI		ANIA_06735		ANIA_06735	10.63	10.63	0	2.2673	2.0259
2	3		2	3		tr|C8V1X8|C8V1X8_EMENI	tr|C8V1X8|C8V1X8_EMENI		ANIA_06738		ANIA_06738	148.57	148.57	0	2.6178	2.5378
3			3			tr|C8V2A9|C8V2A9_EMENI				ANIA_06146		14.29	0	0	2.282
1			1			tr|C8V312|C8V312_EMENI				ANIA_06033		52.89	0	0	2.6207
1			1			tr|C8V3C4|C8V3C4_EMENI				ANIA_05972		94.5	0	0	1.6336
1			1			tr|C8V3I8|C8V3I8_EMENI				ANIA_10755		164.87	0	0	2.0944
1			1			tr|C8V3R0|C8V3R0_EMENI			ANIA_11066			34.8		0	3.2491	0
3			3			tr|C8V3Z4|C8V3Z4_EMENI				ANIA_04282		99.12	0	0	2.4636
1			1			tr|C8V493|C8V493_EMENI				ANIA_10527		59.76	0	0	1.9266
1	1		1	1		tr|C8V494|C8V494_EMENI	tr|C8V494|C8V494_EMENI		ANIA_10526		ANIA_10526	39.37	39.37	0	2.8275	3.101
1			1			tr|C8V4F6|C8V4F6_EMENI			ANIA_03573			48.27		0	1.9841	0
1			1			tr|C8V527|C8V527_EMENI				ANIA_03512		14.46	0	0	1.5537
1			1			tr|C8V5C4|C8V5C4_EMENI				ANIA_04086		67.7	0	0	2.0751
1			1			tr|C8V5C5|C8V5C5_EMENI				ANIA_04085		68.98	0	0	2.569
1			1			tr|C8V5C9|C8V5C9_EMENI				ANIA_04081		23.9	0	0	2.5392
3			3			tr|C8V5D0|C8V5D0_EMENI				ANIA_04080		41.42	0	0	2.3092
1			1			tr|C8V620|C8V620_EMENI			ANIA_03955			25.85		0	2.2968	0
1			1			tr|C8V6E0|C8V6E0_EMENI				ANIA_08080		17.85	0	0	4.8633
2	2		2	2		tr|C8V742|C8V742_EMENI	tr|C8V742|C8V742_EMENI		ANIA_08182		ANIA_08182	44.28	44.28	0	3.1079	2.7066
1			1			tr|C8V7D1|C8V7D1_EMENI			mpkB			40.97		0	3.0474	0
1			1			tr|C8V7D3|C8V7D3_EMENI			ANIA_10440			43.57		0	2.5219	0
1			1			tr|C8V7G9|C8V7G9_EMENI			ANIA_08244			90.99		0	2.2733	0
1			1			tr|C8V7L2|C8V7L2_EMENI			ANIA_03695			56.41		0	2.097	0
1			1			tr|C8V7M1|C8V7M1_EMENI				ANIA_03687		19.59	0	0	2.0626
1			1			tr|C8V7X1|C8V7X1_EMENI				ANIA_04569		27.35	0	0	1.629
1			1			tr|C8V8D3|C8V8D3_EMENI				ANIA_04500		11.3	0	0	2.566
1	1		2	2		tr|C8V8F5|C8V8F5_EMENI	tr|C8V8F5|C8V8F5_EMENI		nikA		nikA	142.74	142.74	0	3.2827	3.3427
1	1		1	2		tr|C8V8G5|C8V8G5_EMENI	tr|C8V8G5|C8V8G5_EMENI		ANIA_04470		ANIA_04470	55.96	55.96	0	3.2365	2.9311
2			2			tr|C8V8H7|C8V8H7_EMENI				ANIA_04464		65.02	0	0	2.4014
1			1			tr|C8V8I3|C8V8I3_EMENI				ANIA_04458		68.98	0	0	2.0081
1			1			tr|C8V8S9|C8V8S9_EMENI			ANIA_10553			17.3		0	1.8509	0
1			1			tr|C8V8V4|C8V8V4_EMENI			ANIA_04388			14.5		0	3.1813	0
1			1			tr|C8V969|C8V969_EMENI				ANIA_04323		45.34	0	0	2.0626
1			2			tr|C8V971|C8V971_EMENI				ANIA_10540		78.93	0	0	2.1038
2	1		3	1		tr|C8V998|C8V998_EMENI	tr|C8V998|C8V998_EMENI		ANIA_04297		ANIA_04297	25.7	25.7	0	2.8431	3.0194
1			1			tr|C8V9B3|C8V9B3_EMENI			ANIA_11137			5.93		0	2.2072	0
1			1			tr|C8V9E9|C8V9E9_EMENI				ANIA_04919		20.27	0	0	3.0448
2			2			tr|C8V9J3|C8V9J3_EMENI				ANIA_11128		115.86	0	0	2.1491
1	1		1	1		tr|C8V9M5|C8V9M5_EMENI	tr|C8V9M5|C8V9M5_EMENI		ANIA_11631		ANIA_11631	7.86	7.86	0	2.7689	3.1676
4	4		4	4		tr|C8V9S3|C8V9S3_EMENI	tr|C8V9S3|C8V9S3_EMENI		ANIA_08770		ANIA_08770	99.13	99.13	0	4.039	2.4667
1			1			tr|C8VA41|C8VA41_EMENI				ANIA_08705		6.89	0	0	2.3108
1			1			tr|C8VA57|C8VA57_EMENI				ANIA_08664		27.57	0	0	1.7592
1	1		2	1		tr|C8VAK9|C8VAK9_EMENI	tr|C8VAK9|C8VAK9_EMENI		ANIA_10595		ANIA_10595	65.16	65.16	0	1.7893	1.6502
1			1			tr|C8VAM8|C8VAM8_EMENI				ANIA_04790		98.38	0	0	1.6085
4	1		5	1		tr|C8VAS0|C8VAS0_EMENI	tr|C8VAS0|C8VAS0_EMENI		ANIA_04754		ANIA_04754	48.77	48.77	0	2.9313	3.9317
1			1			tr|C8VAS5|C8VAS5_EMENI				ANIA_04749		167.6	0	0	1.5381
1	1		1	1		tr|C8VAT8|C8VAT8_EMENI	tr|C8VAT8|C8VAT8_EMENI		ANIA_10585		ANIA_10585	15.51	15.51	0	2.3153	2.2132
1			1			tr|C8VAU8|C8VAU8_EMENI				ANIA_04727		40.53	0	0	2.0837
2			2			tr|C8VB12|C8VB12_EMENI				ANIA_04667		43.09	0	0	2.5871
1	1		1	1		tr|C8VB15|C8VB15_EMENI	tr|C8VB15|C8VB15_EMENI		ANIA_04664		ANIA_04664	56.21	56.21	0	3.5631	2.8895
1	1		1	1		tr|C8VB24|C8VB24_EMENI	tr|C8VB24|C8VB24_EMENI		ANIA_04652		ANIA_04652	40.43	40.43	0	2.4458	2.7895
1			1			tr|C8VB61|C8VB61_EMENI			ANIA_11543			8		0	3.7977	0
1			1			tr|C8VBJ9|C8VBJ9_EMENI			ANIA_10946			74.47		0	2.9469	0
2			3			tr|C8VBU6|C8VBU6_EMENI			ANIA_07602			20.75		0	1.9393	0
3			3			tr|C8VC84|C8VC84_EMENI				ANIA_07014		161.8	0	0	2.3282
1	1		1	1		tr|C8VC90|C8VC90_EMENI	tr|C8VC90|C8VC90_EMENI		ANIA_07008		ANIA_07008	33.82	33.82	0	2.3073	2.7491
4			4			tr|C8VCK1|C8VCK1_EMENI				ANIA_07350		53.57	0	0	2.3241
1			1			tr|C8VD84|C8VD84_EMENI				ANIA_07141		50.91	0	0	2.6193
4	1		4	1		tr|C8VEH4|C8VEH4_EMENI	tr|C8VEH4|C8VEH4_EMENI		ANIA_08462		ANIA_08462	32.58	32.58	0	2.2547	1.9258
1			1			tr|C8VEY3|C8VEY3_EMENI				ANIA_05121		39.02	0	0	1.9231
4	3		4	3		tr|C8VEZ4|C8VEZ4_EMENI	tr|C8VEZ4|C8VEZ4_EMENI		ANIA_05132		ANIA_05132	32.98	32.98	0	2.3236	2.4204
1			1			tr|C8VFD4|C8VFD4_EMENI				ANIA_10718		21.53	0	0	2.4698
4			4			tr|C8VFF8|C8VFF8_EMENI				ANIA_05774		209.47	0	0	2.7654
1			1			tr|C8VFG6|C8VFG6_EMENI			ANIA_10724			19.12		0	3.0562	0
1			1			tr|C8VH99|C8VH99_EMENI				ANIA_03466		50.64	0	0	3.2031
1			2			tr|C8VHA8|C8VHA8_EMENI			ANIA_03458			23.14		0	2.5646	0
1	1		1	1		tr|C8VHB2|C8VHB2_EMENI	tr|C8VHB2|C8VHB2_EMENI		ANIA_03454		ANIA_03454	140.5	140.5	0	3.0588	2.6901
1			1			tr|C8VIG1|C8VIG1_EMENI			ANIA_11377			10.73		0	2.8317	0
3	1		3	1		tr|C8VIH0|C8VIH0_EMENI	tr|C8VIH0|C8VIH0_EMENI		ANIA_10367		ANIA_10367	135.48	135.48	0	2.5951	2.9826
1	3		1	5		tr|C8VIX6|C8VIX6_EMENI	tr|C8VIX6|C8VIX6_EMENI		ANIA_02998		ANIA_02998	110.72	110.72	0	2.5149	2.46
1			1			tr|C8VIY5|C8VIY5_EMENI				ANIA_02989		13.91	0	0	3.6544
1			1			tr|C8VJ09|C8VJ09_EMENI				ANIA_10351		54.03	0	0	3.3411
1			1			tr|C8VJ57|C8VJ57_EMENI			ANIA_02925			158.81		0	2.5275	0
2	3		3	4		tr|C8VJ65|C8VJ65_EMENI	tr|C8VJ65|C8VJ65_EMENI		ANIA_02916		ANIA_02916	70.91	70.91	0	2.3234	2.0038
1			2			tr|C8VJG6|C8VJG6_EMENI			ANIA_10345			51.22		0	2.312	0
1	1		1	1		tr|C8VJZ5|C8VJZ5_EMENI	tr|C8VJZ5|C8VJZ5_EMENI		ANIA_02731		ANIA_02731	45.41	45.41	0	2.3892	2.2548
4	5		4	5		tr|C8VK49|C8VK49_EMENI	tr|C8VK49|C8VK49_EMENI		ANIA_09149		ANIA_09149	166.13	166.13	0	2.285	2.5067
2	2		2	2		tr|C8VK81|C8VK81_EMENI	tr|C8VK81|C8VK81_EMENI		ANIA_09120		ANIA_09120	141.63	141.63	0	2.9806	2.6031
2			3			tr|C8VKU5|C8VKU5_EMENI				ANIA_01923		61.04	0	0	2.9089
1			1			tr|C8VLE2|C8VLE2_EMENI				ANIA_02014		71.01	0	0	1.9219
3			3			tr|C8VLW6|C8VLW6_EMENI				ANIA_10257		48.47	0	0	2.2702
8			9			tr|C8VMA9|C8VMA9_EMENI				ANIA_10266		114.73	0	0	2.7028
1			2			tr|C8VMC5|C8VMC5_EMENI			ANIA_11304			8.35		0	3.5577	0
1	4		1	5		tr|C8VMG0|C8VMG0_EMENI	tr|C8VMG0|C8VMG0_EMENI		ANIA_10195		ANIA_10195	116.86	116.86	0	2.6081	2.0665
1	1		1	1		tr|C8VMV8|C8VMV8_EMENI	tr|C8VMV8|C8VMV8_EMENI		ANIA_02260		ANIA_02260	16.13	16.13	0	3.6169	3.2142
1	1		2	1		tr|C8VN52|C8VN52_EMENI	tr|C8VN52|C8VN52_EMENI		ANIA_02304		ANIA_02304	39.54	39.54	0	2.9745	3.1634
2			2			tr|C8VNR4|C8VNR4_EMENI			ANIA_02406			25.13		0	2.415	0
1			1			tr|C8VP66|C8VP66_EMENI			ANIA_10308			31.4		0	2.3774	0
1			1			tr|C8VP74|C8VP74_EMENI				ANIA_02455		51.93	0	0	2.1739
2			2			tr|C8VPA8|C8VPA8_EMENI				ANIA_02484		13.64	0	0	1.5413
1	2		1	3		tr|C8VPJ2|C8VPJ2_EMENI	tr|C8VPJ2|C8VPJ2_EMENI		ANIA_10316		ANIA_10316	161.77	161.77	0	2.3363	2.9606
3			3			tr|C8VQD7|C8VQD7_EMENI				ANIA_10125		90.7	0	0	2.5417
3			3			tr|C8VR02|C8VR02_EMENI			ANIA_00076			81.74		0	2.777	0
4	8		4	11		tr|C8VRE6|C8VRE6_EMENI	tr|C8VRE6|C8VRE6_EMENI		ANIA_10002		ANIA_10002	186.22	186.22	0	2.3587	2.5146
2			2			tr|C8VRZ4|C8VRZ4_EMENI			ANIA_11278			10.06		0	2.444	0
1	2		1	2		tr|C8VS08|C8VS08_EMENI	tr|C8VS08|C8VS08_EMENI		ANIA_00646		ANIA_00646	118.63	118.63	0	2.5078	2.8224
2			2			tr|C8VS86|C8VS86_EMENI			ANIA_10172			33.28		0	1.8131	0
1			1			tr|C8VSF8|C8VSF8_EMENI				ANIA_01281		57.85	0	0	2.8199
1			1			tr|C8VSI5|C8VSI5_EMENI			ANIA_01256			63.88		0	2.6171	0
1			1			tr|C8VSQ6|C8VSQ6_EMENI			ANIA_10173			80.01		0	2.235	0
1	1		1	1		tr|C8VT03|C8VT03_EMENI	tr|C8VT03|C8VT03_EMENI		ANIA_01190		ANIA_01190	118.01	118.01	0	2.4266	2.0456
1	1		1	1		tr|C8VT45|C8VT45_EMENI	tr|C8VT45|C8VT45_EMENI		ANIA_01150		ANIA_01150	50.95	50.95	0	3.1604	2.1765
1	1		1	1		tr|C8VT59|C8VT59_EMENI	tr|C8VT59|C8VT59_EMENI		ANIA_00470		ANIA_00470	40.78	40.78	0	2.8725	2.9316
2			2			tr|C8VT82|C8VT82_EMENI			ANIA_00449			115.63		0	3.0625	0
1			1			tr|C8VT88|C8VT88_EMENI				ANIA_00443		37.75	0	0	3.316
1			1			tr|C8VTA5|C8VTA5_EMENI				ANIA_10148		22.89	0	0	2.2027
1			1			tr|C8VTI5|C8VTI5_EMENI				ANIA_00401		26.22	0	0	2.7832
1			1			tr|C8VTM5|C8VTM5_EMENI			ANIA_10163			10.5		0	2.6028	0
2			2			tr|C8VTV1|C8VTV1_EMENI			ANIA_01055			58.05		0	2.7984	0
1			1			tr|C8VTZ3|C8VTZ3_EMENI			ANIA_10055			40.33		0	3.4926	0
1			1			tr|C8VUG8|C8VUG8_EMENI				ANIA_11285		7.52	0	0	1.8087
1			1			tr|C8VUL6|C8VUL6_EMENI				ANIA_10030		50.42	0	0	3.3381
3	2		3	2		tr|G5EAT6|G5EAT6_EMENI	tr|G5EAT6|G5EAT6_EMENI		AN6168.2		AN6168.2	71.76	71.76	0	2.4314	2.0073
6	2		6	2		tr|G5EAY9|G5EAY9_EMENI	tr|G5EAY9|G5EAY9_EMENI		AN1379.2		AN1379.2	39.67	39.67	0	2.7797	3.1258
6	8		6	10		tr|G5EAZ5|G5EAZ5_EMENI	tr|G5EAZ5|G5EAZ5_EMENI		AN5028.2		AN5028.2	124.73	124.73	0	2.4371	2.655
3	1		3	1		tr|G5EB32|G5EB32_EMENI	tr|G5EB32|G5EB32_EMENI		AN5627.2		AN5627.2	208.03	208.03	0	2.3078	2.8583
1	3		1	3		tr|G5EB33|G5EB33_EMENI	tr|G5EB33|G5EB33_EMENI		AN2037.2		AN2037.2	36.29	36.29	0	1.9171	2.7209
1	1		1	1		tr|G5EB39|G5EB39_EMENI	tr|G5EB39|G5EB39_EMENI		AN1394.2		AN1394.2	38.68	38.68	0	3.3613	3.1975
12	5		15	5		tr|G5EB49|G5EB49_EMENI	tr|G5EB49|G5EB49_EMENI		AN8023.2		AN8023.2	77.62	77.62	0	2.7037	2.2679
1			1			tr|G5EB74|G5EB74_EMENI				AN6318.2		205.9	0	0	2.5527
1	1		2	1		tr|G5EB76|G5EB76_EMENI	tr|G5EB76|G5EB76_EMENI		AN5823.2		AN5823.2	56.53	56.53	0	2.3225	1.8417
3	2		5	2		tr|G5EB79|G5EB79_EMENI	tr|G5EB79|G5EB79_EMENI		AN7387.2		AN7387.2	29.36	29.36	0	2.6264	1.8861
2			2			tr|G5EB89|G5EB89_EMENI				kapA		60.59	0	0	1.9228
4	9		5	11		tr|G5EB90|G5EB90_EMENI	tr|G5EB90|G5EB90_EMENI		AN4859.2		AN4859.2	108.69	108.69	0	2.2303	2.8722
1	1		1	1		tr|H9D0P5|H9D0P5_EMENI	tr|H9D0P5|H9D0P5_EMENI		ANID_20014		ANID_20014	64.38	64.38	0	2.3289	2.2934
1			1			tr|Q5AQY3|Q5AQY3_EMENI			AN9297.2			64.51		0	2.3064	0
3			3			tr|Q5ARF6|Q5ARF6_EMENI				AN9124.2		63.54	0	0	2.5595
1			1			tr|Q5ARJ0|Q5ARJ0_EMENI				AN9090.2		42.26	0	0	2.4826
1			1			tr|Q5ARJ7|Q5ARJ7_EMENI				AN9083.2		22.92	0	0	2.1606
1			1			tr|Q5ARM1|Q5ARM1_EMENI				AN9059.2		53.83	0	0	1.5016
1			1			tr|Q5AS56|Q5AS56_EMENI			AN8874.2			88.19		0	2.8746	0
2	1		2	1		tr|Q5AS62|Q5AS62_EMENI	tr|Q5AS62|Q5AS62_EMENI		AN8868.2		AN8868.2	20.92	20.92	0	2.367	1.8586
1	2		1	2		tr|Q5ASB5|Q5ASB5_EMENI	tr|Q5ASB5|Q5ASB5_EMENI		AN8815.2		AN8815.2	40.45	40.45	0	2.1536	2.3438
1			1			tr|Q5ASG7|Q5ASG7_EMENI			AN8763.2			10.71		0	2.0534	0
1			1			tr|Q5ASM3|Q5ASM3_EMENI				AN8707.2		58.55	0	0	2.1794
2			2			tr|Q5AT18|Q5AT18_EMENI				AN8562.2		199.35	0	0	3.0692
1			1			tr|Q5ATY4|Q5ATY4_EMENI			AN8246.2			57.77		0	3.3312	0
1			1			tr|Q5AU05|Q5AU05_EMENI				AN8225.2		33.92	0	0	2.2894
1			1			tr|Q5AU36|Q5AU36_EMENI			AN8194.2			23.93		0	2.5023	0
1	1		2	1		tr|Q5AUH5|Q5AUH5_EMENI	tr|Q5AUH5|Q5AUH5_EMENI		AN8055.2		AN8055.2	65.23	65.23	0	2.1641	2.4115
1			1			tr|Q5AUJ0|Q5AUJ0_EMENI			AN8040.2			20.86		0	2.717	0
2			2			tr|Q5AUT6|Q5AUT6_EMENI				AN7944.2		25.37	0	0	2.1017
1			1			tr|Q5AVB8|Q5AVB8_EMENI				AN7762.2		51.15	0	0	1.9186
1			1			tr|Q5AVD1|Q5AVD1_EMENI			AN7749.2			45.3		0	3.7496	0
2	1		3	1		tr|Q5AVF1|Q5AVF1_EMENI	tr|Q5AVF1|Q5AVF1_EMENI		AN7729.2		AN7729.2	171.68	171.68	0	2.1237	2.667
2	1		3	1		tr|Q5AVJ3|Q5AVJ3_EMENI	tr|Q5AVJ3|Q5AVJ3_EMENI		AN7687.2		AN7687.2	70.39	70.39	0	3.1627	1.9526
1	1		1	1		tr|Q5AVM3|Q5AVM3_EMENI	tr|Q5AVM3|Q5AVM3_EMENI		AN7657.2		AN7657.2	48.85	48.85	0	2.7363	1.9279
1	1		1	1		tr|Q5AVP4|Q5AVP4_EMENI	tr|Q5AVP4|Q5AVP4_EMENI		AN7636.2		AN7636.2	37.9	37.9	0	2.6002	2.6917
1	1		1	2		tr|Q5AVT6|Q5AVT6_EMENI	tr|Q5AVT6|Q5AVT6_EMENI		AN7594.2		AN7594.2	14.75	14.75	0	2.8139	3.0358
1			1			tr|Q5AVV4|Q5AVV4_EMENI				AN7576.2		132.58	0	0	1.6946
1			1			tr|Q5AVV5|Q5AVV5_EMENI			AN7575.2			45.52		0	2.3955	0
4	3		4	3		tr|Q5AW56|Q5AW56_EMENI	tr|Q5AW56|Q5AW56_EMENI		AN7474.2		AN7474.2	127.19	127.19	0	2.6433	2.8137
5	7		5	7		tr|Q5AW79|Q5AW79_EMENI	tr|Q5AW79|Q5AW79_EMENI		AN7451.2		AN7451.2	123.49	123.49	0	2.8135	2.6946
3			3			tr|Q5AW94|Q5AW94_EMENI				AN7436.2		55.81	0	0	2.0615
3	4		3	5		tr|Q5AWN1|Q5AWN1_EMENI	tr|Q5AWN1|Q5AWN1_EMENI		AN7299.2		AN7299.2	43.8	43.8	0	1.9399	2.7429
1			1			tr|Q5AWP2|Q5AWP2_EMENI				AN7288.2		74.56	0	0	1.8345
1	2		1	2		tr|Q5AX37|Q5AX37_EMENI	tr|Q5AX37|Q5AX37_EMENI		AN7143.2		AN7143.2	51.53	51.53	0	3.7623	2.4493
1			1			tr|Q5AXJ2|Q5AXJ2_EMENI				AN6988.2		43.38	0	0	2.375
1			1			tr|Q5AXQ9|Q5AXQ9_EMENI				AN6921.2		23.36	0	0	1.7525
1			1			tr|Q5AXS6|Q5AXS6_EMENI				AN6904.2		15.3	0	0	2.1465
2			2			tr|Q5AXS8|Q5AXS8_EMENI			AN6902.2			27.79		0	2.2189	0
2	2		2	2		tr|Q5AXV5|Q5AXV5_EMENI	tr|Q5AXV5|Q5AXV5_EMENI		AN6875.2		AN6875.2	189.74	189.74	0	1.7521	2.066
1	1		1	1		tr|Q5AY99|Q5AY99_EMENI	tr|Q5AY99|Q5AY99_EMENI		AN6731.2		AN6731.2	51.65	51.65	0	2.9474	2.5897
1			1			tr|Q5AYE1|Q5AYE1_EMENI			AN6689.2			30.86		0	2.2055	0
1			1			tr|Q5AYH5|Q5AYH5_EMENI				AN6655.2		29.73	0	0	2.475
2	1		2	2		tr|Q5AYJ8|Q5AYJ8_EMENI	tr|Q5AYJ8|Q5AYJ8_EMENI		AN6632.2		AN6632.2	7.71	7.71	0	2.1718	2.0669
1	1		1	1		tr|Q5AYP5|Q5AYP5_EMENI	tr|Q5AYP5|Q5AYP5_EMENI		AN6585.2		AN6585.2	106.11	106.11	0	3.8089	4.0437
1	3		1	3		tr|Q5AYW5|Q5AYW5_EMENI	tr|Q5AYW5|Q5AYW5_EMENI		AN6515.2		AN6515.2	37.6	37.6	0	3.4996	2.8505
1	1		1	1		tr|Q5AYX0|Q5AYX0_EMENI	tr|Q5AYX0|Q5AYX0_EMENI		AN6510.2		AN6510.2	38.22	38.22	0	2.8215	1.9608
1			1			tr|Q5AZ94|Q5AZ94_EMENI			AN6386.2			33.11		0	3.6655	0
2			2			tr|Q5AZD4|Q5AZD4_EMENI				AN6346.2		65.25	0	0	3.2931
1			1			tr|Q5AZJ6|Q5AZJ6_EMENI				AN6284.2		99.49	0	0	3.7639
1			1			tr|Q5AZP8|Q5AZP8_EMENI				AN6232.2		56.68	0	0	2.3282
2	4		2	4		tr|Q5AZQ2|Q5AZQ2_EMENI	tr|Q5AZQ2|Q5AZQ2_EMENI		AN6228.2		AN6228.2	161.57	161.57	0	2.8081	2.2026
3			4			tr|Q5AZT0|Q5AZT0_EMENI				AN6200.2		140.61	0	0	2.6954
1			1			tr|Q5AZU1|Q5AZU1_EMENI				AN6189.2		19.59	0	0	2.0123
1			1			tr|Q5AZU9|Q5AZU9_EMENI				AN6181.2		12.1	0	0	2.3943
2	1		2	1		tr|Q5AZV9|Q5AZV9_EMENI	tr|Q5AZV9|Q5AZV9_EMENI		AN6171.2		AN6171.2	21.95	21.95	0	2.6427	3.8763
2	1		2	1		tr|Q5AZY7|Q5AZY7_EMENI	tr|Q5AZY7|Q5AZY7_EMENI		AN6143.2		AN6143.2	95.74	95.74	0	3.6117	3.1411
2	2		2	2		tr|Q5B053|Q5B053_EMENI	tr|Q5B053|Q5B053_EMENI		AN6077.2		AN6077.2	30	30	0	1.8062	1.9415
2	2		2	2		tr|Q5B060|Q5B060_EMENI	tr|Q5B060|Q5B060_EMENI		AN6070.2		AN6070.2	61.54	61.54	0	2.7168	3.056
1	1		1	1		tr|Q5B090|Q5B090_EMENI	tr|Q5B090|Q5B090_EMENI		AN6040.2		AN6040.2	15.92	15.92	0	3.4994	2.4848
2			2			tr|Q5B0C3|Q5B0C3_EMENI				AN6007.2		144.38	0	0	1.9846
1			1			tr|Q5B0F7|Q5B0F7_EMENI			AN5973.2			71.35		0	2.3421	0
1	1		1	1		tr|Q5B0F9|Q5B0F9_EMENI	tr|Q5B0F9|Q5B0F9_EMENI		AN5971.2		AN5971.2	27.09	27.09	0	2.4531	2.8342
2	1		2	1		tr|Q5B0R5|Q5B0R5_EMENI	tr|Q5B0R5|Q5B0R5_EMENI		AN5865.2		AN5865.2	74.3	74.3	0	1.9845	2.5226
1	1		1	1		tr|Q5B0U8|Q5B0U8_EMENI	tr|Q5B0U8|Q5B0U8_EMENI		AN5832.2		AN5832.2	24.83	24.83	0	2.4882	2.2515
10			10			tr|Q5B0V1|Q5B0V1_EMENI				AN5829.2		139.98	0	0	2.5721
1	1		1	1		tr|Q5B0Y7|Q5B0Y7_EMENI	tr|Q5B0Y7|Q5B0Y7_EMENI		AN5793.2		AN5793.2	31.83	31.83	0	1.8035	2.3596
2			2			tr|Q5B0Z6|Q5B0Z6_EMENI				AN5784.2		28.59	0	0	1.8125
1	1		1	1		tr|Q5B164|Q5B164_EMENI	tr|Q5B164|Q5B164_EMENI		AN5716.2		AN5716.2	71.66	71.66	0	3.1917	3.1106
1	1		2	1		tr|Q5B176|Q5B176_EMENI	tr|Q5B176|Q5B176_EMENI		AN5704.2		AN5704.2	14.96	14.96	0	2.7751	2.628
2			2			tr|Q5B194|Q5B194_EMENI				AN5686.2		18.78	0	0	2.9566
1			1			tr|Q5B1A3|Q5B1A3_EMENI				AN5677.2		98.62	0	0	1.8908
1	1		1	1		tr|Q5B1B0|Q5B1B0_EMENI	tr|Q5B1B0|Q5B1B0_EMENI		AN5670.2		AN5670.2	21.2	21.2	0	2.0993	2.8898
1			1			tr|Q5B1D4|Q5B1D4_EMENI			AN5646.2			43.39		0	2.5994	0
1			1			tr|Q5B1I9|Q5B1I9_EMENI				AN5591.2		53.72	0	0	2.2832
2			2			tr|Q5B1K0|Q5B1K0_EMENI			AN5580.2			33.29		0	1.8115	0
3	4		3	4		tr|Q5B1K9|Q5B1K9_EMENI	tr|Q5B1K9|Q5B1K9_EMENI		AN5571.2		AN5571.2	117.86	117.86	0	2.2134	2.0207
1	2		1	3		tr|Q5B1Q1|Q5B1Q1_EMENI	tr|Q5B1Q1|Q5B1Q1_EMENI		AN5529.2		AN5529.2	67.04	67.04	0	3.9217	3.0613
3			3			tr|Q5B1T1|Q5B1T1_EMENI				AN5499.2		230.37	0	0	2.3294
1			1			tr|Q5B1Z9|Q5B1Z9_EMENI			AN5431.2			64.17		0	2.3807	0
3	6		3	6		tr|Q5B287|Q5B287_EMENI	tr|Q5B287|Q5B287_EMENI		AN5343.2		AN5343.2	107.64	107.64	0	2.8961	3.0098
1	3		1	3		tr|Q5B2B2|Q5B2B2_EMENI	tr|Q5B2B2|Q5B2B2_EMENI		AN5318.2		AN5318.2	137.45	137.45	0	2.529	2.7305
3			3			tr|Q5B2K8|Q5B2K8_EMENI				AN5222.2		18.54	0	0	2.0071
1			1			tr|Q5B2L3|Q5B2L3_EMENI				AN5217.2		39.25	0	0	1.5822
2			3			tr|Q5B2P4|Q5B2P4_EMENI			AN5186.2			91.86		0	2.923	0
1			1			tr|Q5B3D3|Q5B3D3_EMENI			AN4947.2			27.63		0	2.8184	0
1			1			tr|Q5B3E3|Q5B3E3_EMENI				AN4937.2		7.41	0	0	1.7307
1			1			tr|Q5B3F3|Q5B3F3_EMENI				AN4927.2		13.51	0	0	1.5699
2			2			tr|Q5B3L5|Q5B3L5_EMENI			AN4865.2			55.4		0	2.8888	0
1	2		1	2		tr|Q5B411|Q5B411_EMENI	tr|Q5B411|Q5B411_EMENI		AN4719.2		AN4719.2	135.23	135.23	0	2.3482	2.5268
1	2		1	3		tr|Q5B4A7|Q5B4A7_EMENI	tr|Q5B4A7|Q5B4A7_EMENI		AN4623.2		AN4623.2	165.75	165.75	0	2.5147	2.4646
3			3			tr|Q5B4D3|Q5B4D3_EMENI				AN4597.2		165.99	0	0	2.2748
1			1			tr|Q5B4I0|Q5B4I0_EMENI				AN4550.2		61.47	0	0	3.2142
1			1			tr|Q5B4W8|Q5B4W8_EMENI			AN4412.2			121.68		0	2.2219	0
4	3		5	4		tr|Q5B4X8|Q5B4X8_EMENI	tr|Q5B4X8|Q5B4X8_EMENI		AN4402.2		AN4402.2	29.89	29.89	0	2.5909	2.5069
1	3		1	4		tr|Q5B4X9|Q5B4X9_EMENI	tr|Q5B4X9|Q5B4X9_EMENI		AN4401.2		AN4401.2	64.34	64.34	0	3.0939	2.5147
1	1		1	1		tr|Q5B570|Q5B570_EMENI	tr|Q5B570|Q5B570_EMENI		AN4310.2		AN4310.2	109.15	109.15	0	2.3039	1.9742
1	1		1	1		tr|Q5B576|Q5B576_EMENI	tr|Q5B576|Q5B576_EMENI		AN4304.2		AN4304.2	16.56	16.56	0	3.0704	3.0687
3			3			tr|Q5B580|Q5B580_EMENI			AN4300.2			20.92		0	2.5391	0
1	2		1	2		tr|Q5B587|Q5B587_EMENI	tr|Q5B587|Q5B587_EMENI		AN4293.2		AN4293.2	144.18	144.18	0	2.1865	2.8914
2	1		2	1		tr|Q5B592|Q5B592_EMENI	tr|Q5B592|Q5B592_EMENI		AN4288.2		AN4288.2	80.98	80.98	0	2.7626	2.4401
2			2			tr|Q5B5A2|Q5B5A2_EMENI				AN4278.2		215.21	0	0	3.2912
1			1			tr|Q5B5C8|Q5B5C8_EMENI			AN4252.2			20.88		0	2.6332	0
1			1			tr|Q5B5E4|Q5B5E4_EMENI			AN4236.2			51.79		0	2.0892	0
2	1		2	1		tr|Q5B5I8|Q5B5I8_EMENI	tr|Q5B5I8|Q5B5I8_EMENI		AN4192.2		AN4192.2	69.35	69.35	0	2.1794	1.6353
1	1		2	1		tr|Q5B632|Q5B632_EMENI	tr|Q5B632|Q5B632_EMENI		AN3998.2		AN3998.2	36.45	36.45	0	1.9642	1.8014
3			3			tr|Q5B658|Q5B658_EMENI				AN3972.2		138.85	0	0	2.6289
1			1			tr|Q5B698|Q5B698_EMENI				AN3932.2		32.72	0	0	2.9827
1			1			tr|Q5B6K6|Q5B6K6_EMENI				AN3824.2		58.23	0	0	2.5777
1			1			tr|Q5B6K7|Q5B6K7_EMENI			AN3823.2			10.01		0	3.0067	0
1	1		1	1		tr|Q5B6U2|Q5B6U2_EMENI	tr|Q5B6U2|Q5B6U2_EMENI		AN3738.2		AN3738.2	30.75	30.75	0	3.0518	3.3809
1			1			tr|Q5B723|Q5B723_EMENI				AN3657.2		115.44	0	0	2.3693
2			4			tr|Q5B744|Q5B744_EMENI			AN3636.2			55.18		0	2.8769	0
1			1			tr|Q5B745|Q5B745_EMENI			AN3635.2			38.8		0	2.835	0
1	1		1	1		tr|Q5B761|Q5B761_EMENI	tr|Q5B761|Q5B761_EMENI		AN3619.2		AN3619.2	151.9	151.9	0	2.5472	2.5438
1			1			tr|Q5B7Y6|Q5B7Y6_EMENI				AN3344.2		29.2	0	0	3.1673
3	3		4	4		tr|Q5B8A7|Q5B8A7_EMENI	tr|Q5B8A7|Q5B8A7_EMENI		AN3223.2		AN3223.2	87.21	87.21	0	2.6334	3.6774
1			1			tr|Q5B8B3|Q5B8B3_EMENI			AN3217.2			76.23		0	1.992	0
1	1		2	1		tr|Q5B8G1|Q5B8G1_EMENI	tr|Q5B8G1|Q5B8G1_EMENI		AN3169.2		AN3169.2	47.16	47.16	0	4.9418	4.2221
1			1			tr|Q5B8M8|Q5B8M8_EMENI				AN3102.2		256.9	0	0	2.0703
4	3		4	4		tr|Q5B8N2|Q5B8N2_EMENI	tr|Q5B8N2|Q5B8N2_EMENI		AN3098.2		AN3098.2	84.97	84.97	0	3.2536	2.8691
2	3		2	3		tr|Q5B8W6|Q5B8W6_EMENI	tr|Q5B8W6|Q5B8W6_EMENI		AN3014.2		AN3014.2	158.87	158.87	0	2.4882	2.2191
1			1			tr|Q5B8W8|Q5B8W8_EMENI				AN3012.2		140.93	0	0	2.6575
2			2			tr|Q5B8W9|Q5B8W9_EMENI			AN3011.2			14.11		0	2.3963	0
2			2			tr|Q5B8X5|Q5B8X5_EMENI			AN3005.2			89.61		0	2.1391	0
1			2			tr|Q5B916|Q5B916_EMENI			AN2964.2			31.73		0	2.3524	0
2	3		3	3		tr|Q5B917|Q5B917_EMENI	tr|Q5B917|Q5B917_EMENI		AN2963.2		AN2963.2	144.53	144.53	0	3.3407	3.357
1	2		1	2		tr|Q5B974|Q5B974_EMENI	tr|Q5B974|Q5B974_EMENI		AN2906.2		AN2906.2	22.15	22.15	0	3.4118	2.6351
1			1			tr|Q5B9M0|Q5B9M0_EMENI			AN2761.2			16.51		0	3.0586	0
1			1			tr|Q5B9S9|Q5B9S9_EMENI			AN2701.2			171.61		0	2.2264	0
4	2		4	2		tr|Q5BAF0|Q5BAF0_EMENI	tr|Q5BAF0|Q5BAF0_EMENI		AN2480.2		AN2480.2	130.27	130.27	0	3.2539	2.9168
1			1			tr|Q5BB36|Q5BB36_EMENI			AN2244.2			40.78		0	3.7295	0
1			1			tr|Q5BB58|Q5BB58_EMENI			AN2222.2			44.88		0	2.421	0
3	2		3	2		tr|Q5BB70|Q5BB70_EMENI	tr|Q5BB70|Q5BB70_EMENI		AN2210.2		AN2210.2	68.16	68.16	0	2.8177	3.6852
1			1			tr|Q5BB95|Q5BB95_EMENI			AN2185.2			36.19		0	3.1408	0
2			2			tr|Q5BBB6|Q5BBB6_EMENI				AN2164.2		113.53	0	0	2.8871
1	2		1	2		tr|Q5BBD0|Q5BBD0_EMENI	tr|Q5BBD0|Q5BBD0_EMENI		AN2150.2		AN2150.2	66.14	66.14	0	2.8392	2.6092
1			1			tr|Q5BBD7|Q5BBD7_EMENI				AN2143.2		133.92	0	0	2.4554
4	4		4	5		tr|Q5BBJ4|Q5BBJ4_EMENI	tr|Q5BBJ4|Q5BBJ4_EMENI		AN2086.2		AN2086.2	146.84	146.84	0	2.8659	2.9529
1	1		1	1		tr|Q5BBM3|Q5BBM3_EMENI	tr|Q5BBM3|Q5BBM3_EMENI		AN2057.2		AN2057.2	19.49	19.49	0	2.8261	2.6703
6	5		6	5		tr|Q5BBT7|Q5BBT7_EMENI	tr|Q5BBT7|Q5BBT7_EMENI		AN1993.2		AN1993.2	46.93	46.93	0	2.814	2.7156
1	1		1	1		tr|Q5BBU7|Q5BBU7_EMENI	tr|Q5BBU7|Q5BBU7_EMENI		AN1983.2		AN1983.2	91.7	91.7	0	2.0607	2.2165
1	5		1	6		tr|Q5BCH8|Q5BCH8_EMENI	tr|Q5BCH8|Q5BCH8_EMENI		AN1752.2		AN1752.2	114.72	114.72	0	2.9756	3.1015
2			4			tr|Q5BCI4|Q5BCI4_EMENI				AN1746.2		200.12	0	0	2.6923
1			1			tr|Q5BCP7|Q5BCP7_EMENI			AN1683.2			30.9		0	2.0438	0
1			1			tr|Q5BCQ1|Q5BCQ1_EMENI			AN1679.2			35.8		0	1.8224	0
1			1			tr|Q5BCR3|Q5BCR3_EMENI				AN1667.2		33.24	0	0	2.7021
1	1		1	1		tr|Q5BD31|Q5BD31_EMENI	tr|Q5BD31|Q5BD31_EMENI		AN1549.2		AN1549.2	9.56	9.56	0	2.8687	2.8641
5			5			tr|Q5BD34|Q5BD34_EMENI				AN1546.2		179.73	0	0	2.9333
6	3		6	4		tr|Q5BDC6|Q5BDC6_EMENI	tr|Q5BDC6|Q5BDC6_EMENI		nudI		nudI	75.42	75.42	0	3.3271	3.3768
2			2			tr|Q5BDF1|Q5BDF1_EMENI				AN1429.2		59.98	0	0	3.2073
1			1			tr|Q5BDJ0|Q5BDJ0_EMENI				AN1390.2		8.56	0	0	3.1569
1			1			tr|Q5BDN2|Q5BDN2_EMENI			AN1348.2			23.87		0	4.1011	0
3	2		3	2		tr|Q5BDN5|Q5BDN5_EMENI	tr|Q5BDN5|Q5BDN5_EMENI		AN1345.2		AN1345.2	15.85	15.85	0	2.0553	2.233
2			2			tr|Q5BDQ2|Q5BDQ2_EMENI				AN1328.2		27.55	0	0	2.9295
1	1		1	1		tr|Q5BDW3|Q5BDW3_EMENI	tr|Q5BDW3|Q5BDW3_EMENI		AN1267.2		AN1267.2	36.71	36.71	0	2.9304	2.6886
1			1			tr|Q5BDZ2|Q5BDZ2_EMENI				AN1238.2		146.48	0	0	2.6568
1			1			tr|Q5BE39|Q5BE39_EMENI				sumO		10.44	0	0	2.4024
2			4			tr|Q5BEG7|Q5BEG7_EMENI			AN1063.2			18.18		0	3.5966	0
1			1			tr|Q5BES9|Q5BES9_EMENI				AN0951.2		192.65	0	0	3.5107
1			1			tr|Q5BET2|Q5BET2_EMENI				AN0948.2		83.17	0	0	1.7958
2	1		2	1		tr|Q5BET7|Q5BET7_EMENI	tr|Q5BET7|Q5BET7_EMENI		AN0943.2		AN0943.2	20.69	20.69	0	3.3918	3.2254
1			1			tr|Q5BEW1|Q5BEW1_EMENI				AN0919.2		50	0	0	2.3653
2	3		2	4		tr|Q5BF01|Q5BF01_EMENI	tr|Q5BF01|Q5BF01_EMENI		AN0879.2		AN0879.2	24.19	24.19	0	3.3272	2.7176
1			1			tr|Q5BF33|Q5BF33_EMENI				AN0847.2		108.87	0	0	2.188
1			1			tr|Q5BF85|Q5BF85_EMENI			AN0795.2			15.65		0	2.7748	0
1			1			tr|Q5BFC7|Q5BFC7_EMENI				AN0753.2		54.3	0	0	1.6857
1			1			tr|Q5BFC8|Q5BFC8_EMENI				AN0752.2		27.34	0	0	1.9749
1			1			tr|Q5BFJ4|Q5BFJ4_EMENI			AN0686.2			30.7		0	3.539	0
6	6		6	7		tr|Q5BFM1|Q5BFM1_EMENI	tr|Q5BFM1|Q5BFM1_EMENI		AN0659.2		AN0659.2	165.24	165.24	0	2.2153	2.1527
1	1		1	2		tr|Q5BG54|Q5BG54_EMENI	tr|Q5BG54|Q5BG54_EMENI		AN0476.2		AN0476.2	15.63	15.63	0	2.4967	2.2755
1			1			tr|Q5BG67|Q5BG67_EMENI				AN0463.2		237.31	0	0	2.5503
1	1		1	1		tr|Q5BGB3|Q5BGB3_EMENI	tr|Q5BGB3|Q5BGB3_EMENI		AN0417.2		AN0417.2	26.81	26.81	0	2.8428	4.3328
3	1		3	1		tr|Q5BGH3|Q5BGH3_EMENI	tr|Q5BGH3|Q5BGH3_EMENI		AN0357.2		AN0357.2	34.86	34.86	0	2.3129	2.0796
2			2			tr|Q5BGM0|Q5BGM0_EMENI			AN0310.2			59.35		0	1.7896	0
8	7		9	7		tr|Q5BGT3|Q5BGT3_EMENI	tr|Q5BGT3|Q5BGT3_EMENI		AN0247.2		AN0247.2	120.02	120.02	0	2.7838	2.6707
1			1			tr|Q5BGU3|Q5BGU3_EMENI				AN0237.2		127.07	0	0	2.5007
1			1			tr|Q5BH13|Q5BH13_EMENI				AN0167.2		37.76	0	0	1.7758
2			2			tr|Q5BH64|Q5BH64_EMENI				AN0116.2		16.53	0	0	3.6973
1			1			tr|Q5BHA5|Q5BHA5_EMENI			AN0075.2			40		0	3.8126	0
